# Supplementary material for: Breeding practices and trait preferences of smallholder farmers for indigenous sheep in the northwest highlands of Ethiopia: Inputs to design a breeding program
Source: PLoS One. 2020 May 12;15(5):e0233040. doi: 10.1371/journal.pone.0233040 (PMC7217445; doi:10.1371/journal.pone.0233040)
Supplement: S2 File — It is an Excel file with all ram and ewe variables explained fully in the third cell of the sheet. (XLSX) [file pone.0233040.s002.xlsx]

## Sheet: ram preference data
ID	block	alt	choice	size	color	growth	tail	ear	horn	districts	education	flock
101	1	1	0	1	1	1	-1	-1	-1	1	4	13
101	1	2	1	-1	-1	1	-1	1	1	1	4	13
101	1	3	0	-1	1	-1	1	-1	1	1	4	13
101	1	4	0	1	-1	-1	1	1	-1	1	4	13
102	2	1	0	-1	-1	-1	1	1	1	1	4	13
102	2	2	0	-1	1	1	-1	-1	1	1	4	13
102	2	3	0	1	1	-1	1	-1	-1	1	4	13
102	2	4	1	1	-1	1	-1	1	-1	1	4	13
103	3	1	1	1	1	1	1	1	1	1	4	13
103	3	2	0	1	-1	-1	-1	-1	1	1	4	13
103	3	3	0	-1	-1	1	1	-1	-1	1	4	13
103	3	4	0	-1	1	-1	-1	1	-1	1	4	13
104	4	1	0	1	-1	1	1	-1	1	1	4	13
104	4	2	0	-1	1	1	1	1	-1	1	4	13
104	4	3	0	-1	-1	-1	-1	-1	-1	1	4	13
104	4	4	1	1	1	-1	-1	1	1	1	4	13
201	1	1	0	1	1	1	-1	-1	-1	2	2	5
201	1	2	0	-1	-1	1	-1	1	1	2	2	5
201	1	3	0	-1	1	-1	1	-1	1	2	2	5
201	1	4	1	1	-1	-1	1	1	-1	2	2	5
202	2	1	1	-1	-1	-1	1	1	1	2	2	5
202	2	2	0	-1	1	1	-1	-1	1	2	2	5
202	2	3	0	1	1	-1	1	-1	-1	2	2	5
202	2	4	0	1	-1	1	-1	1	-1	2	2	5
203	3	1	1	1	1	1	1	1	1	2	2	5
203	3	2	0	1	-1	-1	-1	-1	1	2	2	5
203	3	3	0	-1	-1	1	1	-1	-1	2	2	5
203	3	4	0	-1	1	-1	-1	1	-1	2	2	5
204	4	1	1	1	-1	1	1	-1	1	2	2	5
204	4	2	0	-1	1	1	1	1	-1	2	2	5
204	4	3	0	-1	-1	-1	-1	-1	-1	2	2	5
204	4	4	0	1	1	-1	-1	1	1	2	2	5
301	1	1	0	1	1	1	-1	-1	-1	2	2	8
301	1	2	0	-1	-1	1	-1	1	1	2	2	8
301	1	3	1	-1	1	-1	1	-1	1	2	2	8
301	1	4	0	1	-1	-1	1	1	-1	2	2	8
302	2	1	0	-1	-1	-1	1	1	1	2	2	8
302	2	2	0	-1	1	1	-1	-1	1	2	2	8
302	2	3	0	1	1	-1	1	-1	-1	2	2	8
302	2	4	1	1	-1	1	-1	1	-1	2	2	8
303	3	1	0	1	1	1	1	1	1	2	2	8
303	3	2	0	1	-1	-1	-1	-1	1	2	2	8
303	3	3	1	-1	-1	1	1	-1	-1	2	2	8
303	3	4	0	-1	1	-1	-1	1	-1	2	2	8
304	4	1	1	1	-1	1	1	-1	1	2	2	8
304	4	2	0	-1	1	1	1	1	-1	2	2	8
304	4	3	0	-1	-1	-1	-1	-1	-1	2	2	8
304	4	4	0	1	1	-1	-1	1	1	2	2	8
401	1	1	0	1	1	1	-1	-1	-1	1	1	11
401	1	2	0	-1	-1	1	-1	1	1	1	1	11
401	1	3	0	-1	1	-1	1	-1	1	1	1	11
401	1	4	1	1	-1	-1	1	1	-1	1	1	11
402	2	1	0	-1	-1	-1	1	1	1	1	1	11
402	2	2	0	-1	1	1	-1	-1	1	1	1	11
402	2	3	1	1	1	-1	1	-1	-1	1	1	11
402	2	4	0	1	-1	1	-1	1	-1	1	1	11
403	3	1	1	1	1	1	1	1	1	1	1	11
403	3	2	0	1	-1	-1	-1	-1	1	1	1	11
403	3	3	0	-1	-1	1	1	-1	-1	1	1	11
403	3	4	0	-1	1	-1	-1	1	-1	1	1	11
404	4	1	1	1	-1	1	1	-1	1	1	1	11
404	4	2	0	-1	1	1	1	1	-1	1	1	11
404	4	3	0	-1	-1	-1	-1	-1	-1	1	1	11
404	4	4	0	1	1	-1	-1	1	1	1	1	11
501	1	1	0	1	1	1	-1	-1	-1	1	5	19
501	1	2	0	-1	-1	1	-1	1	1	1	5	19
501	1	3	0	-1	1	-1	1	-1	1	1	5	19
501	1	4	1	1	-1	-1	1	1	-1	1	5	19
502	2	1	0	-1	-1	-1	1	1	1	1	5	19
502	2	2	0	-1	1	1	-1	-1	1	1	5	19
502	2	3	1	1	1	-1	1	-1	-1	1	5	19
502	2	4	0	1	-1	1	-1	1	-1	1	5	19
503	3	1	1	1	1	1	1	1	1	1	5	19
503	3	2	0	1	-1	-1	-1	-1	1	1	5	19
503	3	3	0	-1	-1	1	1	-1	-1	1	5	19
503	3	4	0	-1	1	-1	-1	1	-1	1	5	19
504	4	1	1	1	-1	1	1	-1	1	1	5	19
504	4	2	0	-1	1	1	1	1	-1	1	5	19
504	4	3	0	-1	-1	-1	-1	-1	-1	1	5	19
504	4	4	0	1	1	-1	-1	1	1	1	5	19
601	1	1	1	1	1	1	-1	-1	-1	2	5	7
601	1	2	0	-1	-1	1	-1	1	1	2	5	7
601	1	3	0	-1	1	-1	1	-1	1	2	5	7
601	1	4	0	1	-1	-1	1	1	-1	2	5	7
602	2	1	0	-1	-1	-1	1	1	1	2	5	7
602	2	2	0	-1	1	1	-1	-1	1	2	5	7
602	2	3	0	1	1	-1	1	-1	-1	2	5	7
602	2	4	1	1	-1	1	-1	1	-1	2	5	7
603	3	1	1	1	1	1	1	1	1	2	5	7
603	3	2	0	1	-1	-1	-1	-1	1	2	5	7
603	3	3	0	-1	-1	1	1	-1	-1	2	5	7
603	3	4	0	-1	1	-1	-1	1	-1	2	5	7
604	4	1	1	1	-1	1	1	-1	1	2	5	7
604	4	2	0	-1	1	1	1	1	-1	2	5	7
604	4	3	0	-1	-1	-1	-1	-1	-1	2	5	7
604	4	4	0	1	1	-1	-1	1	1	2	5	7
701	1	1	0	1	1	1	-1	-1	-1	2	2	5
701	1	2	0	-1	-1	1	-1	1	1	2	2	5
701	1	3	0	-1	1	-1	1	-1	1	2	2	5
701	1	4	1	1	-1	-1	1	1	-1	2	2	5
702	2	1	0	-1	-1	-1	1	1	1	2	2	5
702	2	2	0	-1	1	1	-1	-1	1	2	2	5
702	2	3	1	1	1	-1	1	-1	-1	2	2	5
702	2	4	0	1	-1	1	-1	1	-1	2	2	5
703	3	1	0	1	1	1	1	1	1	2	2	5
703	3	2	0	1	-1	-1	-1	-1	1	2	2	5
703	3	3	1	-1	-1	1	1	-1	-1	2	2	5
703	3	4	0	-1	1	-1	-1	1	-1	2	2	5
704	4	1	1	1	-1	1	1	-1	1	2	2	5
704	4	2	0	-1	1	1	1	1	-1	2	2	5
704	4	3	0	-1	-1	-1	-1	-1	-1	2	2	5
704	4	4	0	1	1	-1	-1	1	1	2	2	5
801	1	1	0	1	1	1	-1	-1	-1	1	5	13
801	1	2	0	-1	-1	1	-1	1	1	1	5	13
801	1	3	0	-1	1	-1	1	-1	1	1	5	13
801	1	4	1	1	-1	-1	1	1	-1	1	5	13
802	2	1	0	-1	-1	-1	1	1	1	1	5	13
802	2	2	0	-1	1	1	-1	-1	1	1	5	13
802	2	3	0	1	1	-1	1	-1	-1	1	5	13
802	2	4	1	1	-1	1	-1	1	-1	1	5	13
803	3	1	1	1	1	1	1	1	1	1	5	13
803	3	2	0	1	-1	-1	-1	-1	1	1	5	13
803	3	3	0	-1	-1	1	1	-1	-1	1	5	13
803	3	4	0	-1	1	-1	-1	1	-1	1	5	13
804	4	1	0	1	-1	1	1	-1	1	1	5	13
804	4	2	1	-1	1	1	1	1	-1	1	5	13
804	4	3	0	-1	-1	-1	-1	-1	-1	1	5	13
804	4	4	0	1	1	-1	-1	1	1	1	5	13
901	1	1	0	1	1	1	-1	-1	-1	1	1	10
901	1	2	0	-1	-1	1	-1	1	1	1	1	10
901	1	3	0	-1	1	-1	1	-1	1	1	1	10
901	1	4	1	1	-1	-1	1	1	-1	1	1	10
902	2	1	0	-1	-1	-1	1	1	1	1	1	10
902	2	2	0	-1	1	1	-1	-1	1	1	1	10
902	2	3	0	1	1	-1	1	-1	-1	1	1	10
902	2	4	1	1	-1	1	-1	1	-1	1	1	10
903	3	1	1	1	1	1	1	1	1	1	1	10
903	3	2	0	1	-1	-1	-1	-1	1	1	1	10
903	3	3	0	-1	-1	1	1	-1	-1	1	1	10
903	3	4	0	-1	1	-1	-1	1	-1	1	1	10
904	4	1	0	1	-1	1	1	-1	1	1	1	10
904	4	2	1	-1	1	1	1	1	-1	1	1	10
904	4	3	0	-1	-1	-1	-1	-1	-1	1	1	10
904	4	4	0	1	1	-1	-1	1	1	1	1	10
1001	1	1	0	1	1	1	-1	-1	-1	1	1	15
1001	1	2	0	-1	-1	1	-1	1	1	1	1	15
1001	1	3	0	-1	1	-1	1	-1	1	1	1	15
1001	1	4	1	1	-1	-1	1	1	-1	1	1	15
1002	2	1	0	-1	-1	-1	1	1	1	1	1	15
1002	2	2	0	-1	1	1	-1	-1	1	1	1	15
1002	2	3	1	1	1	-1	1	-1	-1	1	1	15
1002	2	4	0	1	-1	1	-1	1	-1	1	1	15
1003	3	1	0	1	1	1	1	1	1	1	1	15
1003	3	2	0	1	-1	-1	-1	-1	1	1	1	15
1003	3	3	1	-1	-1	1	1	-1	-1	1	1	15
1003	3	4	0	-1	1	-1	-1	1	-1	1	1	15
1004	4	1	1	1	-1	1	1	-1	1	1	1	15
1004	4	2	0	-1	1	1	1	1	-1	1	1	15
1004	4	3	0	-1	-1	-1	-1	-1	-1	1	1	15
1004	4	4	0	1	1	-1	-1	1	1	1	1	15
1101	1	1	0	1	1	1	-1	-1	-1	1	5	43
1101	1	2	0	-1	-1	1	-1	1	1	1	5	43
1101	1	3	0	-1	1	-1	1	-1	1	1	5	43
1101	1	4	1	1	-1	-1	1	1	-1	1	5	43
1102	2	1	0	-1	-1	-1	1	1	1	1	5	43
1102	2	2	0	-1	1	1	-1	-1	1	1	5	43
1102	2	3	1	1	1	-1	1	-1	-1	1	5	43
1102	2	4	0	1	-1	1	-1	1	-1	1	5	43
1103	3	1	1	1	1	1	1	1	1	1	5	43
1103	3	2	0	1	-1	-1	-1	-1	1	1	5	43
1103	3	3	0	-1	-1	1	1	-1	-1	1	5	43
1103	3	4	0	-1	1	-1	-1	1	-1	1	5	43
1104	4	1	1	1	-1	1	1	-1	1	1	5	43
1104	4	2	0	-1	1	1	1	1	-1	1	5	43
1104	4	3	0	-1	-1	-1	-1	-1	-1	1	5	43
1104	4	4	0	1	1	-1	-1	1	1	1	5	43
1201	1	1	0	1	1	1	-1	-1	-1	1	4	26
1201	1	2	0	-1	-1	1	-1	1	1	1	4	26
1201	1	3	0	-1	1	-1	1	-1	1	1	4	26
1201	1	4	1	1	-1	-1	1	1	-1	1	4	26
1202	2	1	0	-1	-1	-1	1	1	1	1	4	26
1202	2	2	0	-1	1	1	-1	-1	1	1	4	26
1202	2	3	0	1	1	-1	1	-1	-1	1	4	26
1202	2	4	1	1	-1	1	-1	1	-1	1	4	26
1203	3	1	1	1	1	1	1	1	1	1	4	26
1203	3	2	0	1	-1	-1	-1	-1	1	1	4	26
1203	3	3	0	-1	-1	1	1	-1	-1	1	4	26
1203	3	4	0	-1	1	-1	-1	1	-1	1	4	26
1204	4	1	1	1	-1	1	1	-1	1	1	4	26
1204	4	2	0	-1	1	1	1	1	-1	1	4	26
1204	4	3	0	-1	-1	-1	-1	-1	-1	1	4	26
1204	4	4	0	1	1	-1	-1	1	1	1	4	26
1301	1	1	0	1	1	1	-1	-1	-1	1	4	12
1301	1	2	0	-1	-1	1	-1	1	1	1	4	12
1301	1	3	0	-1	1	-1	1	-1	1	1	4	12
1301	1	4	1	1	-1	-1	1	1	-1	1	4	12
1302	2	1	0	-1	-1	-1	1	1	1	1	4	12
1302	2	2	0	-1	1	1	-1	-1	1	1	4	12
1302	2	3	1	1	1	-1	1	-1	-1	1	4	12
1302	2	4	0	1	-1	1	-1	1	-1	1	4	12
1303	3	1	1	1	1	1	1	1	1	1	4	12
1303	3	2	0	1	-1	-1	-1	-1	1	1	4	12
1303	3	3	0	-1	-1	1	1	-1	-1	1	4	12
1303	3	4	0	-1	1	-1	-1	1	-1	1	4	12
1304	4	1	0	1	-1	1	1	-1	1	1	4	12
1304	4	2	1	-1	1	1	1	1	-1	1	4	12
1304	4	3	0	-1	-1	-1	-1	-1	-1	1	4	12
1304	4	4	0	1	1	-1	-1	1	1	1	4	12
1401	1	1	0	1	1	1	-1	-1	-1	3	4	12
1401	1	2	1	-1	-1	1	-1	1	1	3	4	12
1401	1	3	0	-1	1	-1	1	-1	1	3	4	12
1401	1	4	0	1	-1	-1	1	1	-1	3	4	12
1402	2	1	0	-1	-1	-1	1	1	1	3	4	12
1402	2	2	1	-1	1	1	-1	-1	1	3	4	12
1402	2	3	0	1	1	-1	1	-1	-1	3	4	12
1402	2	4	0	1	-1	1	-1	1	-1	3	4	12
1403	3	1	1	1	1	1	1	1	1	3	4	12
1403	3	2	0	1	-1	-1	-1	-1	1	3	4	12
1403	3	3	0	-1	-1	1	1	-1	-1	3	4	12
1403	3	4	0	-1	1	-1	-1	1	-1	3	4	12
1404	4	1	1	1	-1	1	1	-1	1	3	4	12
1404	4	2	0	-1	1	1	1	1	-1	3	4	12
1404	4	3	0	-1	-1	-1	-1	-1	-1	3	4	12
1404	4	4	0	1	1	-1	-1	1	1	3	4	12
1501	1	1	0	1	1	1	-1	-1	-1	1	5	14
1501	1	2	0	-1	-1	1	-1	1	1	1	5	14
1501	1	3	0	-1	1	-1	1	-1	1	1	5	14
1501	1	4	1	1	-1	-1	1	1	-1	1	5	14
1502	2	1	0	-1	-1	-1	1	1	1	1	5	14
1502	2	2	0	-1	1	1	-1	-1	1	1	5	14
1502	2	3	0	1	1	-1	1	-1	-1	1	5	14
1502	2	4	1	1	-1	1	-1	1	-1	1	5	14
1503	3	1	1	1	1	1	1	1	1	1	5	14
1503	3	2	0	1	-1	-1	-1	-1	1	1	5	14
1503	3	3	0	-1	-1	1	1	-1	-1	1	5	14
1503	3	4	0	-1	1	-1	-1	1	-1	1	5	14
1504	4	1	0	1	-1	1	1	-1	1	1	5	14
1504	4	2	0	-1	1	1	1	1	-1	1	5	14
1504	4	3	0	-1	-1	-1	-1	-1	-1	1	5	14
1504	4	4	1	1	1	-1	-1	1	1	1	5	14
1601	1	1	0	1	1	1	-1	-1	-1	1	4	13
1601	1	2	0	-1	-1	1	-1	1	1	1	4	13
1601	1	3	0	-1	1	-1	1	-1	1	1	4	13
1601	1	4	1	1	-1	-1	1	1	-1	1	4	13
1602	2	1	0	-1	-1	-1	1	1	1	1	4	13
1602	2	2	0	-1	1	1	-1	-1	1	1	4	13
1602	2	3	0	1	1	-1	1	-1	-1	1	4	13
1602	2	4	1	1	-1	1	-1	1	-1	1	4	13
1603	3	1	0	1	1	1	1	1	1	1	4	13
1603	3	2	0	1	-1	-1	-1	-1	1	1	4	13
1603	3	3	0	-1	-1	1	1	-1	-1	1	4	13
1603	3	4	1	-1	1	-1	-1	1	-1	1	4	13
1604	4	1	0	1	-1	1	1	-1	1	1	4	13
1604	4	2	1	-1	1	1	1	1	-1	1	4	13
1604	4	3	0	-1	-1	-1	-1	-1	-1	1	4	13
1604	4	4	0	1	1	-1	-1	1	1	1	4	13
1701	1	1	0	1	1	1	-1	-1	-1	1	4	14
1701	1	2	0	-1	-1	1	-1	1	1	1	4	14
1701	1	3	0	-1	1	-1	1	-1	1	1	4	14
1701	1	4	1	1	-1	-1	1	1	-1	1	4	14
1702	2	1	0	-1	-1	-1	1	1	1	1	4	14
1702	2	2	1	-1	1	1	-1	-1	1	1	4	14
1702	2	3	0	1	1	-1	1	-1	-1	1	4	14
1702	2	4	0	1	-1	1	-1	1	-1	1	4	14
1703	3	1	1	1	1	1	1	1	1	1	4	14
1703	3	2	0	1	-1	-1	-1	-1	1	1	4	14
1703	3	3	0	-1	-1	1	1	-1	-1	1	4	14
1703	3	4	0	-1	1	-1	-1	1	-1	1	4	14
1704	4	1	1	1	-1	1	1	-1	1	1	4	14
1704	4	2	0	-1	1	1	1	1	-1	1	4	14
1704	4	3	0	-1	-1	-1	-1	-1	-1	1	4	14
1704	4	4	0	1	1	-1	-1	1	1	1	4	14
1801	1	1	1	1	1	1	-1	-1	-1	1	4	15
1801	1	2	0	-1	-1	1	-1	1	1	1	4	15
1801	1	3	0	-1	1	-1	1	-1	1	1	4	15
1801	1	4	0	1	-1	-1	1	1	-1	1	4	15
1802	2	1	0	-1	-1	-1	1	1	1	1	4	15
1802	2	2	0	-1	1	1	-1	-1	1	1	4	15
1802	2	3	1	1	1	-1	1	-1	-1	1	4	15
1802	2	4	0	1	-1	1	-1	1	-1	1	4	15
1803	3	1	0	1	1	1	1	1	1	1	4	15
1803	3	2	1	1	-1	-1	-1	-1	1	1	4	15
1803	3	3	0	-1	-1	1	1	-1	-1	1	4	15
1803	3	4	0	-1	1	-1	-1	1	-1	1	4	15
1804	4	1	0	1	-1	1	1	-1	1	1	4	15
1804	4	2	0	-1	1	1	1	1	-1	1	4	15
1804	4	3	0	-1	-1	-1	-1	-1	-1	1	4	15
1804	4	4	1	1	1	-1	-1	1	1	1	4	15
1901	1	1	0	1	1	1	-1	-1	-1	1	5	16
1901	1	2	1	-1	-1	1	-1	1	1	1	5	16
1901	1	3	0	-1	1	-1	1	-1	1	1	5	16
1901	1	4	0	1	-1	-1	1	1	-1	1	5	16
1902	2	1	0	-1	-1	-1	1	1	1	1	5	16
1902	2	2	1	-1	1	1	-1	-1	1	1	5	16
1902	2	3	0	1	1	-1	1	-1	-1	1	5	16
1902	2	4	0	1	-1	1	-1	1	-1	1	5	16
1903	3	1	1	1	1	1	1	1	1	1	5	16
1903	3	2	0	1	-1	-1	-1	-1	1	1	5	16
1903	3	3	0	-1	-1	1	1	-1	-1	1	5	16
1903	3	4	0	-1	1	-1	-1	1	-1	1	5	16
1904	4	1	0	1	-1	1	1	-1	1	1	5	16
1904	4	2	1	-1	1	1	1	1	-1	1	5	16
1904	4	3	0	-1	-1	-1	-1	-1	-1	1	5	16
1904	4	4	0	1	1	-1	-1	1	1	1	5	16
2001	1	1	0	1	1	1	-1	-1	-1	1	2	7
2001	1	2	0	-1	-1	1	-1	1	1	1	2	7
2001	1	3	0	-1	1	-1	1	-1	1	1	2	7
2001	1	4	1	1	-1	-1	1	1	-1	1	2	7
2002	2	1	0	-1	-1	-1	1	1	1	1	2	7
2002	2	2	0	-1	1	1	-1	-1	1	1	2	7
2002	2	3	1	1	1	-1	1	-1	-1	1	2	7
2002	2	4	0	1	-1	1	-1	1	-1	1	2	7
2003	3	1	1	1	1	1	1	1	1	1	2	7
2003	3	2	0	1	-1	-1	-1	-1	1	1	2	7
2003	3	3	0	-1	-1	1	1	-1	-1	1	2	7
2003	3	4	0	-1	1	-1	-1	1	-1	1	2	7
2004	4	1	1	1	-1	1	1	-1	1	1	2	7
2004	4	2	0	-1	1	1	1	1	-1	1	2	7
2004	4	3	0	-1	-1	-1	-1	-1	-1	1	2	7
2004	4	4	0	1	1	-1	-1	1	1	1	2	7
2101	1	1	1	1	1	1	-1	-1	-1	1	2	8
2101	1	2	0	-1	-1	1	-1	1	1	1	2	8
2101	1	3	0	-1	1	-1	1	-1	1	1	2	8
2101	1	4	0	1	-1	-1	1	1	-1	1	2	8
2102	2	1	0	-1	-1	-1	1	1	1	1	2	8
2102	2	2	1	-1	1	1	-1	-1	1	1	2	8
2102	2	3	0	1	1	-1	1	-1	-1	1	2	8
2102	2	4	0	1	-1	1	-1	1	-1	1	2	8
2103	3	1	1	1	1	1	1	1	1	1	2	8
2103	3	2	0	1	-1	-1	-1	-1	1	1	2	8
2103	3	3	0	-1	-1	1	1	-1	-1	1	2	8
2103	3	4	0	-1	1	-1	-1	1	-1	1	2	8
2104	4	1	0	1	-1	1	1	-1	1	1	2	8
2104	4	2	1	-1	1	1	1	1	-1	1	2	8
2104	4	3	0	-1	-1	-1	-1	-1	-1	1	2	8
2104	4	4	0	1	1	-1	-1	1	1	1	2	8
2201	1	1	0	1	1	1	-1	-1	-1	1	2	7
2201	1	2	0	-1	-1	1	-1	1	1	1	2	7
2201	1	3	0	-1	1	-1	1	-1	1	1	2	7
2201	1	4	1	1	-1	-1	1	1	-1	1	2	7
2202	2	1	1	-1	-1	-1	1	1	1	1	2	7
2202	2	2	0	-1	1	1	-1	-1	1	1	2	7
2202	2	3	0	1	1	-1	1	-1	-1	1	2	7
2202	2	4	0	1	-1	1	-1	1	-1	1	2	7
2203	3	1	1	1	1	1	1	1	1	1	2	7
2203	3	2	0	1	-1	-1	-1	-1	1	1	2	7
2203	3	3	0	-1	-1	1	1	-1	-1	1	2	7
2203	3	4	0	-1	1	-1	-1	1	-1	1	2	7
2204	4	1	0	1	-1	1	1	-1	1	1	2	7
2204	4	2	1	-1	1	1	1	1	-1	1	2	7
2204	4	3	0	-1	-1	-1	-1	-1	-1	1	2	7
2204	4	4	0	1	1	-1	-1	1	1	1	2	7
2301	1	1	0	1	1	1	-1	-1	-1	1	1	38
2301	1	2	0	-1	-1	1	-1	1	1	1	1	38
2301	1	3	1	-1	1	-1	1	-1	1	1	1	38
2301	1	4	0	1	-1	-1	1	1	-1	1	1	38
2302	2	1	0	-1	-1	-1	1	1	1	1	1	38
2302	2	2	0	1	1	1	-1	-1	1	1	1	38
2302	2	3	1	-1	1	-1	1	-1	-1	1	1	38
2302	2	4	0	1	-1	1	-1	1	-1	1	1	38
2303	3	1	1	1	1	1	1	1	1	1	1	38
2303	3	2	0	1	-1	-1	-1	-1	1	1	1	38
2303	3	3	0	-1	-1	1	1	-1	-1	1	1	38
2303	3	4	0	-1	1	-1	-1	1	-1	1	1	38
2304	4	1	0	1	-1	1	1	-1	1	1	1	38
2304	4	2	1	-1	1	1	1	1	-1	1	1	38
2304	4	3	0	-1	-1	-1	-1	-1	-1	1	1	38
2304	4	4	0	1	1	-1	-1	1	1	1	1	38
2401	1	1	0	1	1	1	-1	-1	-1	1	2	22
2401	1	2	0	-1	-1	1	-1	1	1	1	2	22
2401	1	3	0	-1	1	-1	1	-1	1	1	2	22
2401	1	4	1	1	-1	-1	1	1	-1	1	2	22
2402	2	1	1	-1	-1	-1	1	1	1	1	2	22
2402	2	2	0	-1	1	1	-1	-1	1	1	2	22
2402	2	3	0	1	1	-1	1	-1	-1	1	2	22
2402	2	4	0	1	-1	1	-1	1	-1	1	2	22
2403	3	1	1	1	1	1	1	1	1	1	2	22
2403	3	2	0	1	-1	-1	-1	-1	1	1	2	22
2403	3	3	0	-1	-1	1	1	-1	-1	1	2	22
2403	3	4	0	-1	1	-1	-1	1	-1	1	2	22
2404	4	1	0	1	-1	1	1	-1	1	1	2	22
2404	4	2	1	-1	1	1	1	1	-1	1	2	22
2404	4	3	0	-1	-1	-1	-1	-1	-1	1	2	22
2404	4	4	0	1	1	-1	-1	1	1	1	2	22
2501	1	1	1	1	1	1	-1	-1	-1	1	4	16
2501	1	2	0	-1	-1	1	-1	1	1	1	4	16
2501	1	3	0	-1	1	-1	1	-1	1	1	4	16
2501	1	4	0	1	-1	-1	1	1	-1	1	4	16
2502	2	1	0	-1	-1	-1	1	1	1	1	4	16
2502	2	2	1	-1	1	1	-1	-1	1	1	4	16
2502	2	3	0	1	1	-1	1	-1	-1	1	4	16
2502	2	4	0	1	-1	1	-1	1	-1	1	4	16
2503	3	1	1	1	1	1	1	1	1	1	4	16
2503	3	2	0	1	-1	-1	-1	-1	1	1	4	16
2503	3	3	0	-1	-1	1	1	-1	-1	1	4	16
2503	3	4	0	-1	1	-1	-1	1	-1	1	4	16
2504	4	1	1	1	-1	1	1	-1	1	1	4	16
2504	4	2	0	-1	1	1	1	1	-1	1	4	16
2504	4	3	0	-1	-1	-1	-1	-1	-1	1	4	16
2504	4	4	0	1	1	-1	-1	1	1	1	4	16
2601	1	1	0	1	1	1	-1	-1	-1	1	4	10
2601	1	2	0	-1	-1	1	-1	1	1	1	4	10
2601	1	3	0	-1	1	-1	1	-1	1	1	4	10
2601	1	4	1	1	-1	-1	1	1	-1	1	4	10
2602	2	1	0	-1	-1	-1	1	1	1	1	4	10
2602	2	2	1	-1	1	1	-1	-1	1	1	4	10
2602	2	3	0	1	1	-1	1	-1	-1	1	4	10
2602	2	4	0	1	-1	1	-1	1	-1	1	4	10
2603	3	1	1	1	1	1	1	1	1	1	4	10
2603	3	2	0	1	-1	-1	-1	-1	1	1	4	10
2603	3	3	0	-1	-1	1	1	-1	-1	1	4	10
2603	3	4	0	-1	1	-1	-1	1	-1	1	4	10
2604	4	1	0	1	-1	1	1	-1	1	1	4	10
2604	4	2	1	-1	1	1	1	1	-1	1	4	10
2604	4	3	0	-1	-1	-1	-1	-1	-1	1	4	10
2604	4	4	0	1	1	-1	-1	1	1	1	4	10
2701	1	1	0	1	1	1	-1	-1	-1	1	4	10
2701	1	2	0	-1	-1	1	-1	1	1	1	4	10
2701	1	3	0	-1	1	-1	1	-1	1	1	4	10
2701	1	4	1	1	-1	-1	1	1	-1	1	4	10
2702	2	1	1	-1	-1	-1	1	1	1	1	4	10
2702	2	2	0	-1	1	1	-1	-1	1	1	4	10
2702	2	3	0	1	1	-1	1	-1	-1	1	4	10
2702	2	4	0	1	-1	1	-1	1	-1	1	4	10
2703	3	1	1	1	1	1	1	1	1	1	4	10
2703	3	2	0	1	-1	-1	-1	-1	1	1	4	10
2703	3	3	0	-1	-1	1	1	-1	-1	1	4	10
2703	3	4	0	-1	1	-1	-1	1	-1	1	4	10
2704	4	1	0	1	-1	1	1	-1	1	1	4	10
2704	4	2	1	-1	1	1	1	1	-1	1	4	10
2704	4	3	0	-1	-1	-1	-1	-1	-1	1	4	10
2704	4	4	0	1	1	-1	-1	1	1	1	4	10
2801	1	1	1	1	1	1	-1	-1	-1	1	5	5
2801	1	2	0	-1	-1	1	-1	1	1	1	5	5
2801	1	3	0	-1	1	-1	1	-1	1	1	5	5
2801	1	4	0	1	-1	-1	1	1	-1	1	5	5
2802	2	1	1	-1	-1	-1	1	1	1	1	5	5
2802	2	2	0	-1	1	1	-1	-1	1	1	5	5
2802	2	3	0	1	1	-1	1	-1	-1	1	5	5
2802	2	4	0	1	-1	1	-1	1	-1	1	5	5
2803	3	1	1	1	1	1	1	1	1	1	5	5
2803	3	2	0	1	-1	-1	-1	-1	1	1	5	5
2803	3	3	0	-1	-1	1	1	-1	-1	1	5	5
2803	3	4	0	-1	1	-1	-1	1	-1	1	5	5
2804	4	1	0	1	-1	1	1	-1	1	1	5	5
2804	4	2	1	-1	1	1	1	1	-1	1	5	5
2804	4	3	0	-1	-1	-1	-1	-1	-1	1	5	5
2804	4	4	0	1	1	-1	-1	1	1	1	5	5
2901	1	1	1	1	1	1	-1	-1	-1	1	5	18
2901	1	2	0	-1	-1	1	-1	1	1	1	5	18
2901	1	3	0	-1	1	-1	1	-1	1	1	5	18
2901	1	4	0	1	-1	-1	1	1	-1	1	5	18
2902	2	1	0	-1	-1	-1	1	1	1	1	5	18
2902	2	2	0	-1	1	1	-1	-1	1	1	5	18
2902	2	3	1	1	1	-1	1	-1	-1	1	5	18
2902	2	4	0	1	-1	1	-1	1	-1	1	5	18
2903	3	1	1	1	1	1	1	1	1	1	5	18
2903	3	2	0	1	-1	-1	-1	-1	1	1	5	18
2903	3	3	0	-1	-1	1	1	-1	-1	1	5	18
2903	3	4	0	-1	1	-1	-1	1	-1	1	5	18
2904	4	1	0	1	-1	1	1	-1	1	1	5	18
2904	4	2	0	-1	1	1	1	1	-1	1	5	18
2904	4	3	0	-1	-1	-1	-1	-1	-1	1	5	18
2904	4	4	1	1	1	-1	-1	1	1	1	5	18
3001	1	1	1	1	1	1	-1	-1	-1	1	2	5
3001	1	2	0	-1	-1	1	-1	1	1	1	2	5
3001	1	3	0	-1	1	-1	1	-1	1	1	2	5
3001	1	4	0	1	-1	-1	1	1	-1	1	2	5
3002	2	1	0	-1	-1	-1	1	1	1	1	2	5
3002	2	2	0	-1	1	1	-1	-1	1	1	2	5
3002	2	3	1	1	1	-1	1	-1	-1	1	2	5
3002	2	4	0	1	-1	1	-1	1	-1	1	2	5
3003	3	1	0	1	1	1	1	1	1	1	2	5
3003	3	2	0	1	-1	-1	-1	-1	1	1	2	5
3003	3	3	1	-1	-1	1	1	-1	-1	1	2	5
3003	3	4	0	-1	1	-1	-1	1	-1	1	2	5
3004	4	1	1	1	-1	1	1	-1	1	1	2	5
3004	4	2	0	-1	1	1	1	1	-1	1	2	5
3004	4	3	0	-1	-1	-1	-1	-1	-1	1	2	5
3004	4	4	0	1	1	-1	-1	1	1	1	2	5
3101	1	1	0	1	1	1	-1	-1	-1	1	4	5
3101	1	2	1	-1	-1	1	-1	1	1	1	4	5
3101	1	3	0	-1	1	-1	1	-1	1	1	4	5
3101	1	4	0	1	-1	-1	1	1	-1	1	4	5
3102	2	1	0	-1	-1	-1	1	1	1	1	4	5
3102	2	2	0	-1	1	1	-1	-1	1	1	4	5
3102	2	3	0	1	1	-1	1	-1	-1	1	4	5
3102	2	4	1	1	-1	1	-1	1	-1	1	4	5
3103	3	1	1	1	1	1	1	1	1	1	4	5
3103	3	2	0	1	-1	-1	-1	-1	1	1	4	5
3103	3	3	0	-1	-1	1	1	-1	-1	1	4	5
3103	3	4	0	-1	1	-1	-1	1	-1	1	4	5
3104	4	1	0	1	-1	1	1	-1	1	1	4	5
3104	4	2	1	-1	1	1	1	1	-1	1	4	5
3104	4	3	0	-1	-1	-1	-1	-1	-1	1	4	5
3104	4	4	0	1	1	-1	-1	1	1	1	4	5
3201	1	1	0	1	1	1	-1	-1	-1	3	4	6
3201	1	2	0	-1	-1	1	-1	1	1	3	4	6
3201	1	3	0	-1	1	-1	1	-1	1	3	4	6
3201	1	4	1	1	-1	-1	1	1	-1	3	4	6
3202	2	1	0	-1	-1	-1	1	1	1	3	4	6
3202	2	2	0	-1	1	1	-1	-1	1	3	4	6
3202	2	3	1	1	1	-1	1	-1	-1	3	4	6
3202	2	4	0	1	-1	1	-1	1	-1	3	4	6
3203	3	1	1	1	1	1	1	1	1	3	4	6
3203	3	2	0	1	-1	-1	-1	-1	1	3	4	6
3203	3	3	0	-1	-1	1	1	-1	-1	3	4	6
3203	3	4	0	-1	1	-1	-1	1	-1	3	4	6
3204	4	1	1	1	-1	1	1	-1	1	3	4	6
3204	4	2	0	-1	1	1	1	1	-1	3	4	6
3204	4	3	0	-1	-1	-1	-1	-1	-1	3	4	6
3204	4	4	0	1	1	-1	-1	1	1	3	4	6
3301	1	1	1	1	1	1	-1	-1	-1	3	1	6
3301	1	2	0	-1	-1	1	-1	1	1	3	1	6
3301	1	3	0	-1	1	-1	1	-1	1	3	1	6
3301	1	4	0	1	-1	-1	1	1	-1	3	1	6
3302	2	1	0	-1	-1	-1	1	1	1	3	1	6
3302	2	2	1	-1	1	1	-1	-1	1	3	1	6
3302	2	3	0	1	1	-1	1	-1	-1	3	1	6
3302	2	4	0	1	-1	1	-1	1	-1	3	1	6
3303	3	1	1	1	1	1	1	1	1	3	1	6
3303	3	2	0	1	-1	-1	-1	-1	1	3	1	6
3303	3	3	0	-1	-1	1	1	-1	-1	3	1	6
3303	3	4	0	-1	1	-1	-1	1	-1	3	1	6
3304	4	1	0	1	-1	1	1	-1	1	3	1	6
3304	4	2	0	-1	1	1	1	1	-1	3	1	6
3304	4	3	0	-1	-1	-1	-1	-1	-1	3	1	6
3304	4	4	1	1	1	-1	-1	1	1	3	1	6
3401	1	1	0	1	1	1	-1	-1	-1	3	1	5
3401	1	2	0	-1	-1	1	-1	1	1	3	1	5
3401	1	3	0	-1	1	-1	1	-1	1	3	1	5
3401	1	4	1	1	-1	-1	1	1	-1	3	1	5
3402	2	1	0	-1	-1	-1	1	1	1	3	1	5
3402	2	2	1	-1	1	1	-1	-1	1	3	1	5
3402	2	3	0	1	1	-1	1	-1	-1	3	1	5
3402	2	4	0	1	-1	1	-1	1	-1	3	1	5
3403	3	1	1	1	1	1	1	1	1	3	1	5
3403	3	2	0	1	-1	-1	-1	-1	1	3	1	5
3403	3	3	0	-1	-1	1	1	-1	-1	3	1	5
3403	3	4	0	-1	1	-1	-1	1	-1	3	1	5
3404	4	1	1	1	-1	1	1	-1	1	3	1	5
3404	4	2	0	-1	1	1	1	1	-1	3	1	5
3404	4	3	0	-1	-1	-1	-1	-1	-1	3	1	5
3404	4	4	0	1	1	-1	-1	1	1	3	1	5
3501	1	1	0	1	1	1	-1	-1	-1	3	1	5
3501	1	2	0	-1	-1	1	-1	1	1	3	1	5
3501	1	3	0	-1	1	-1	1	-1	1	3	1	5
3501	1	4	1	1	-1	-1	1	1	-1	3	1	5
3502	2	1	0	-1	-1	-1	1	1	1	3	1	5
3502	2	2	0	-1	1	1	-1	-1	1	3	1	5
3502	2	3	1	1	1	-1	1	-1	-1	3	1	5
3502	2	4	0	1	-1	1	-1	1	-1	3	1	5
3503	3	1	1	1	1	1	1	1	1	3	1	5
3503	3	2	0	1	-1	-1	-1	-1	1	3	1	5
3503	3	3	0	-1	-1	1	1	-1	-1	3	1	5
3503	3	4	0	-1	1	-1	-1	1	-1	3	1	5
3504	4	1	1	1	-1	1	1	-1	1	3	1	5
3504	4	2	0	-1	1	1	1	1	-1	3	1	5
3504	4	3	0	-1	-1	-1	-1	-1	-1	3	1	5
3504	4	4	0	1	1	-1	-1	1	1	3	1	5
3601	1	1	0	1	1	1	-1	-1	-1	3	2	13
3601	1	2	0	-1	-1	1	-1	1	1	3	2	13
3601	1	3	0	-1	1	-1	1	-1	1	3	2	13
3601	1	4	1	1	-1	-1	1	1	-1	3	2	13
3602	2	1	0	-1	-1	-1	1	1	1	3	2	13
3602	2	2	0	-1	1	1	-1	-1	1	3	2	13
3602	2	3	1	1	1	-1	1	-1	-1	3	2	13
3602	2	4	0	1	-1	1	-1	1	-1	3	2	13
3603	3	1	1	1	1	1	1	1	1	3	2	13
3603	3	2	0	1	-1	-1	-1	-1	1	3	2	13
3603	3	3	0	-1	-1	1	1	-1	-1	3	2	13
3603	3	4	0	-1	1	-1	-1	1	-1	3	2	13
3604	4	1	1	1	-1	1	1	-1	1	3	2	13
3604	4	2	0	-1	1	1	1	1	-1	3	2	13
3604	4	3	0	-1	-1	-1	-1	-1	-1	3	2	13
3604	4	4	0	1	1	-1	-1	1	1	3	2	13
3701	1	1	0	1	1	1	-1	-1	-1	3	2	6
3701	1	2	0	-1	-1	1	-1	1	1	3	2	6
3701	1	3	0	-1	1	-1	1	-1	1	3	2	6
3701	1	4	1	1	-1	-1	1	1	-1	3	2	6
3702	2	1	0	-1	-1	-1	1	1	1	3	2	6
3702	2	2	0	-1	1	1	-1	-1	1	3	2	6
3702	2	3	1	1	1	-1	1	-1	-1	3	2	6
3702	2	4	0	1	-1	1	-1	1	-1	3	2	6
3703	3	1	1	1	1	1	1	1	1	3	2	6
3703	3	2	0	1	-1	-1	-1	-1	1	3	2	6
3703	3	3	0	-1	-1	1	1	-1	-1	3	2	6
3703	3	4	0	-1	1	-1	-1	1	-1	3	2	6
3704	4	1	0	1	-1	1	1	-1	1	3	2	6
3704	4	2	1	-1	1	1	1	1	-1	3	2	6
3704	4	3	0	-1	-1	-1	-1	-1	-1	3	2	6
3704	4	4	0	1	1	-1	-1	1	1	3	2	6
3801	1	1	0	1	1	1	-1	-1	-1	3	2	7
3801	1	2	0	-1	-1	1	-1	1	1	3	2	7
3801	1	3	0	-1	1	-1	1	-1	1	3	2	7
3801	1	4	1	1	-1	-1	1	1	-1	3	2	7
3802	2	1	0	-1	-1	-1	1	1	1	3	2	7
3802	2	2	0	-1	1	1	-1	-1	1	3	2	7
3802	2	3	1	1	1	-1	1	-1	-1	3	2	7
3802	2	4	0	1	-1	1	-1	1	-1	3	2	7
3803	3	1	1	1	1	1	1	1	1	3	2	7
3803	3	2	0	1	-1	-1	-1	-1	1	3	2	7
3803	3	3	0	-1	-1	1	1	-1	-1	3	2	7
3803	3	4	0	-1	1	-1	-1	1	-1	3	2	7
3804	4	1	0	1	-1	1	1	-1	1	3	2	7
3804	4	2	0	-1	1	1	1	1	-1	3	2	7
3804	4	3	0	-1	-1	-1	-1	-1	-1	3	2	7
3804	4	4	1	1	1	-1	-1	1	1	3	2	7
3901	1	1	0	1	1	1	-1	-1	-1	3	2	7
3901	1	2	0	-1	-1	1	-1	1	1	3	2	7
3901	1	3	0	-1	1	-1	1	-1	1	3	2	7
3901	1	4	1	1	-1	-1	1	1	-1	3	2	7
3902	2	1	0	-1	-1	-1	1	1	1	3	2	7
3902	2	2	0	-1	1	1	-1	-1	1	3	2	7
3902	2	3	0	1	1	-1	1	-1	-1	3	2	7
3902	2	4	1	1	-1	1	-1	1	-1	3	2	7
3903	3	1	1	1	1	1	1	1	1	3	2	7
3903	3	2	0	1	-1	-1	-1	-1	1	3	2	7
3903	3	3	0	-1	-1	1	1	-1	-1	3	2	7
3903	3	4	0	-1	1	-1	-1	1	-1	3	2	7
3904	4	1	1	1	-1	1	1	-1	1	3	2	7
3904	4	2	0	-1	1	1	1	1	-1	3	2	7
3904	4	3	0	-1	-1	-1	-1	-1	-1	3	2	7
3904	4	4	0	1	1	-1	-1	1	1	3	2	7
4001	1	1	0	1	1	1	-1	-1	-1	3	4	7
4001	1	2	0	-1	-1	1	-1	1	1	3	4	7
4001	1	3	0	-1	1	-1	1	-1	1	3	4	7
4001	1	4	1	1	-1	-1	1	1	-1	3	4	7
4002	2	1	0	-1	-1	-1	1	1	1	3	4	7
4002	2	2	0	-1	1	1	-1	-1	1	3	4	7
4002	2	3	1	1	1	-1	1	-1	-1	3	4	7
4002	2	4	0	1	-1	1	-1	1	-1	3	4	7
4003	3	1	1	1	1	1	1	1	1	3	4	7
4003	3	2	0	1	-1	-1	-1	-1	1	3	4	7
4003	3	3	0	-1	-1	1	1	-1	-1	3	4	7
4003	3	4	0	-1	1	-1	-1	1	-1	3	4	7
4004	4	1	1	1	-1	1	1	-1	1	3	4	7
4004	4	2	0	-1	1	1	1	1	-1	3	4	7
4004	4	3	0	-1	-1	-1	-1	-1	-1	3	4	7
4004	4	4	0	1	1	-1	-1	1	1	3	4	7
4101	1	1	0	1	1	1	-1	-1	-1	1	5	5
4101	1	2	0	-1	-1	1	-1	1	1	1	5	5
4101	1	3	0	-1	1	-1	1	-1	1	1	5	5
4101	1	4	1	1	-1	-1	1	1	-1	1	5	5
4102	2	1	1	-1	-1	-1	1	1	1	1	5	5
4102	2	2	0	-1	1	1	-1	-1	1	1	5	5
4102	2	3	0	1	1	-1	1	-1	-1	1	5	5
4102	2	4	0	1	-1	1	-1	1	-1	1	5	5
4103	3	1	1	1	1	1	1	1	1	1	5	5
4103	3	2	0	1	-1	-1	-1	-1	1	1	5	5
4103	3	3	0	-1	-1	1	1	-1	-1	1	5	5
4103	3	4	0	-1	1	-1	-1	1	-1	1	5	5
4104	4	1	0	1	-1	1	1	-1	1	1	5	5
4104	4	2	1	-1	1	1	1	1	-1	1	5	5
4104	4	3	0	-1	-1	-1	-1	-1	-1	1	5	5
4104	4	4	0	1	1	-1	-1	1	1	1	5	5
4201	1	1	0	1	1	1	-1	-1	-1	1	4	14
4201	1	2	0	-1	-1	1	-1	1	1	1	4	14
4201	1	3	0	-1	1	-1	1	-1	1	1	4	14
4201	1	4	1	1	-1	-1	1	1	-1	1	4	14
4202	2	1	1	-1	-1	-1	1	1	1	1	4	14
4202	2	2	0	-1	1	1	-1	-1	1	1	4	14
4202	2	3	0	1	1	-1	1	-1	-1	1	4	14
4202	2	4	0	1	-1	1	-1	1	-1	1	4	14
4203	3	1	1	1	1	1	1	1	1	1	4	14
4203	3	2	0	1	-1	-1	-1	-1	1	1	4	14
4203	3	3	0	-1	-1	1	1	-1	-1	1	4	14
4203	3	4	0	-1	1	-1	-1	1	-1	1	4	14
4204	4	1	0	1	-1	1	1	-1	1	1	4	14
4204	4	2	1	-1	1	1	1	1	-1	1	4	14
4204	4	3	0	-1	-1	-1	-1	-1	-1	1	4	14
4204	4	4	0	1	1	-1	-1	1	1	1	4	14
4301	1	1	0	1	1	1	-1	-1	-1	1	2	8
4301	1	2	0	-1	-1	1	-1	1	1	1	2	8
4301	1	3	0	-1	1	-1	1	-1	1	1	2	8
4301	1	4	1	1	-1	-1	1	1	-1	1	2	8
4302	2	1	1	-1	-1	-1	1	1	1	1	2	8
4302	2	2	0	-1	1	1	-1	-1	1	1	2	8
4302	2	3	0	1	1	-1	1	-1	-1	1	2	8
4302	2	4	0	1	-1	1	-1	1	-1	1	2	8
4303	3	1	1	1	1	1	1	1	1	1	2	8
4303	3	2	0	1	-1	-1	-1	-1	1	1	2	8
4303	3	3	0	-1	-1	1	1	-1	-1	1	2	8
4303	3	4	0	-1	1	-1	-1	1	-1	1	2	8
4304	4	1	0	1	-1	1	1	-1	1	1	2	8
4304	4	2	1	-1	1	1	1	1	-1	1	2	8
4304	4	3	0	-1	-1	-1	-1	-1	-1	1	2	8
4304	4	4	0	1	1	-1	-1	1	1	1	2	8
4401	1	1	0	1	1	1	-1	-1	-1	1	5	13
4401	1	2	0	-1	-1	1	-1	1	1	1	5	13
4401	1	3	0	-1	1	-1	1	-1	1	1	5	13
4401	1	4	1	1	-1	-1	1	1	-1	1	5	13
4402	2	1	0	-1	-1	-1	1	1	1	1	5	13
4402	2	2	0	-1	1	1	-1	-1	1	1	5	13
4402	2	3	1	1	1	-1	1	-1	-1	1	5	13
4402	2	4	0	1	-1	1	-1	1	-1	1	5	13
4403	3	1	1	1	1	1	1	1	1	1	5	13
4403	3	2	0	1	-1	-1	-1	-1	1	1	5	13
4403	3	3	0	-1	-1	1	1	-1	-1	1	5	13
4403	3	4	0	-1	1	-1	-1	1	-1	1	5	13
4404	4	1	0	1	-1	1	1	-1	1	1	5	13
4404	4	2	0	-1	1	1	1	1	-1	1	5	13
4404	4	3	0	-1	-1	-1	-1	-1	-1	1	5	13
4404	4	4	1	1	1	-1	-1	1	1	1	5	13
4501	1	1	0	1	1	1	-1	-1	-1	1	1	6
4501	1	2	0	-1	-1	1	-1	1	1	1	1	6
4501	1	3	1	-1	1	-1	1	-1	1	1	1	6
4501	1	4	0	1	-1	-1	1	1	-1	1	1	6
4502	2	1	1	-1	-1	-1	1	1	1	1	1	6
4502	2	2	0	-1	1	1	-1	-1	1	1	1	6
4502	2	3	0	1	1	-1	1	-1	-1	1	1	6
4502	2	4	0	1	-1	1	-1	1	-1	1	1	6
4503	3	1	1	1	1	1	1	1	1	1	1	6
4503	3	2	0	1	-1	-1	-1	-1	1	1	1	6
4503	3	3	0	-1	-1	1	1	-1	-1	1	1	6
4503	3	4	0	-1	1	-1	-1	1	-1	1	1	6
4504	4	1	0	1	-1	1	1	-1	1	1	1	6
4504	4	2	0	-1	1	1	1	1	-1	1	1	6
4504	4	3	0	-1	-1	-1	-1	-1	-1	1	1	6
4504	4	4	1	1	1	-1	-1	1	1	1	1	6
4601	1	1	0	1	1	1	-1	-1	-1	1	5	12
4601	1	2	0	-1	-1	1	-1	1	1	1	5	12
4601	1	3	0	-1	1	-1	1	-1	1	1	5	12
4601	1	4	1	1	-1	-1	1	1	-1	1	5	12
4602	2	1	0	-1	-1	-1	1	1	1	1	5	12
4602	2	2	0	-1	1	1	-1	-1	1	1	5	12
4602	2	3	1	1	1	-1	1	-1	-1	1	5	12
4602	2	4	0	1	-1	1	-1	1	-1	1	5	12
4603	3	1	1	1	1	1	1	1	1	1	5	12
4603	3	2	0	1	-1	-1	-1	-1	1	1	5	12
4603	3	3	0	-1	-1	1	1	-1	-1	1	5	12
4603	3	4	0	-1	1	-1	-1	1	-1	1	5	12
4604	4	1	0	1	-1	1	1	-1	1	1	5	12
4604	4	2	1	-1	1	1	1	1	-1	1	5	12
4604	4	3	0	-1	-1	-1	-1	-1	-1	1	5	12
4604	4	4	0	1	1	-1	-1	1	1	1	5	12
4701	1	1	0	1	1	1	-1	-1	-1	3	1	13
4701	1	2	0	-1	-1	1	-1	1	1	3	1	13
4701	1	3	0	-1	1	-1	1	-1	1	3	1	13
4701	1	4	1	1	-1	-1	1	1	-1	3	1	13
4702	2	1	1	-1	-1	-1	1	1	1	3	1	13
4702	2	2	0	-1	1	1	-1	-1	1	3	1	13
4702	2	3	0	1	1	-1	1	-1	-1	3	1	13
4702	2	4	0	1	-1	1	-1	1	-1	3	1	13
4703	3	1	1	1	1	1	1	1	1	3	1	13
4703	3	2	0	1	-1	-1	-1	-1	1	3	1	13
4703	3	3	0	-1	-1	1	1	-1	-1	3	1	13
4703	3	4	0	-1	1	-1	-1	1	-1	3	1	13
4704	4	1	0	1	-1	1	1	-1	1	3	1	13
4704	4	2	1	-1	1	1	1	1	-1	3	1	13
4704	4	3	0	-1	-1	-1	-1	-1	-1	3	1	13
4704	4	4	0	1	1	-1	-1	1	1	3	1	13
4801	1	1	0	1	1	1	-1	-1	-1	3	4	12
4801	1	2	0	-1	-1	1	-1	1	1	3	4	12
4801	1	3	0	-1	1	-1	1	-1	1	3	4	12
4801	1	4	1	1	-1	-1	1	1	-1	3	4	12
4802	2	1	0	-1	-1	-1	1	1	1	3	4	12
4802	2	2	0	-1	1	1	-1	-1	1	3	4	12
4802	2	3	1	1	1	-1	1	-1	-1	3	4	12
4802	2	4	0	1	-1	1	-1	1	-1	3	4	12
4803	3	1	1	1	1	1	1	1	1	3	4	12
4803	3	2	0	1	-1	-1	-1	-1	1	3	4	12
4803	3	3	0	-1	-1	1	1	-1	-1	3	4	12
4803	3	4	0	-1	1	-1	-1	1	-1	3	4	12
4804	4	1	1	1	-1	1	1	-1	1	3	4	12
4804	4	2	0	-1	1	1	1	1	-1	3	4	12
4804	4	3	0	-1	-1	-1	-1	-1	-1	3	4	12
4804	4	4	0	1	1	-1	-1	1	1	3	4	12
4901	1	1	1	1	1	1	-1	-1	-1	3	4	9
4901	1	2	0	-1	-1	1	-1	1	1	3	4	9
4901	1	3	0	-1	1	-1	1	-1	1	3	4	9
4901	1	4	0	1	-1	-1	1	1	-1	3	4	9
4902	2	1	0	-1	-1	-1	1	1	1	3	4	9
4902	2	2	0	-1	1	1	-1	-1	1	3	4	9
4902	2	3	1	1	1	-1	1	-1	-1	3	4	9
4902	2	4	0	1	-1	1	-1	1	-1	3	4	9
4903	3	1	1	1	1	1	1	1	1	3	4	9
4903	3	2	0	1	-1	-1	-1	-1	1	3	4	9
4903	3	3	0	-1	-1	1	1	-1	-1	3	4	9
4903	3	4	0	-1	1	-1	-1	1	-1	3	4	9
4904	4	1	1	1	-1	1	1	-1	1	3	4	9
4904	4	2	0	-1	1	1	1	1	-1	3	4	9
4904	4	3	0	-1	-1	-1	-1	-1	-1	3	4	9
4904	4	4	0	1	1	-1	-1	1	1	3	4	9
5001	1	1	0	1	1	1	-1	-1	-1	3	1	15
5001	1	2	0	-1	-1	1	-1	1	1	3	1	15
5001	1	3	0	-1	1	-1	1	-1	1	3	1	15
5001	1	4	1	1	-1	-1	1	1	-1	3	1	15
5002	2	1	0	-1	-1	-1	1	1	1	3	1	15
5002	2	2	1	-1	1	1	-1	-1	1	3	1	15
5002	2	3	0	1	1	-1	1	-1	-1	3	1	15
5002	2	4	0	1	-1	1	-1	1	-1	3	1	15
5003	3	1	1	1	1	1	1	1	1	3	1	15
5003	3	2	0	1	-1	-1	-1	-1	1	3	1	15
5003	3	3	0	-1	-1	1	1	-1	-1	3	1	15
5003	3	4	0	-1	1	-1	-1	1	-1	3	1	15
5004	4	1	1	1	-1	1	1	-1	1	3	1	15
5004	4	2	0	-1	1	1	1	1	-1	3	1	15
5004	4	3	0	-1	-1	-1	-1	-1	-1	3	1	15
5004	4	4	0	1	1	-1	-1	1	1	3	1	15
5101	1	1	0	1	1	1	-1	-1	-1	3	1	8
5101	1	2	0	-1	-1	1	-1	1	1	3	1	8
5101	1	3	0	-1	1	-1	1	-1	1	3	1	8
5101	1	4	1	1	-1	-1	1	1	-1	3	1	8
5102	2	1	0	-1	-1	-1	1	1	1	3	1	8
5102	2	2	1	-1	1	1	-1	-1	1	3	1	8
5102	2	3	0	1	1	-1	1	-1	-1	3	1	8
5102	2	4	0	1	-1	1	-1	1	-1	3	1	8
5103	3	1	1	1	1	1	1	1	1	3	1	8
5103	3	2	0	1	-1	-1	-1	-1	1	3	1	8
5103	3	3	0	-1	-1	1	1	-1	-1	3	1	8
5103	3	4	0	-1	1	-1	-1	1	-1	3	1	8
5104	4	1	0	1	-1	1	1	-1	1	3	1	8
5104	4	2	0	-1	1	1	1	1	-1	3	1	8
5104	4	3	0	-1	-1	-1	-1	-1	-1	3	1	8
5104	4	4	1	1	1	-1	-1	1	1	3	1	8
5201	1	1	0	1	1	1	-1	-1	-1	3	1	5
5201	1	2	0	-1	-1	1	-1	1	1	3	1	5
5201	1	3	0	-1	1	-1	1	-1	1	3	1	5
5201	1	4	1	1	-1	-1	1	1	-1	3	1	5
5202	2	1	0	-1	-1	-1	1	1	1	3	1	5
5202	2	2	0	-1	1	1	-1	-1	1	3	1	5
5202	2	3	1	1	1	-1	1	-1	-1	3	1	5
5202	2	4	0	1	-1	1	-1	1	-1	3	1	5
5203	3	1	1	1	1	1	1	1	1	3	1	5
5203	3	2	0	1	-1	-1	-1	-1	1	3	1	5
5203	3	3	0	-1	-1	1	1	-1	-1	3	1	5
5203	3	4	0	-1	1	-1	-1	1	-1	3	1	5
5204	4	1	1	1	-1	1	1	-1	1	3	1	5
5204	4	2	0	-1	1	1	1	1	-1	3	1	5
5204	4	3	0	-1	-1	-1	-1	-1	-1	3	1	5
5204	4	4	0	1	1	-1	-1	1	1	3	1	5
5301	1	1	0	1	1	1	-1	-1	-1	3	2	11
5301	1	2	0	-1	-1	1	-1	1	1	3	2	11
5301	1	3	0	-1	1	-1	1	-1	1	3	2	11
5301	1	4	1	1	-1	-1	1	1	-1	3	2	11
5302	2	1	0	-1	-1	-1	1	1	1	3	2	11
5302	2	2	1	-1	1	1	-1	-1	1	3	2	11
5302	2	3	0	1	1	-1	1	-1	-1	3	2	11
5302	2	4	0	1	-1	1	-1	1	-1	3	2	11
5303	3	1	1	1	1	1	1	1	1	3	2	11
5303	3	2	0	1	-1	-1	-1	-1	1	3	2	11
5303	3	3	0	-1	-1	1	1	-1	-1	3	2	11
5303	3	4	0	-1	1	-1	-1	1	-1	3	2	11
5304	4	1	1	1	-1	1	1	-1	1	3	2	11
5304	4	2	0	-1	1	1	1	1	-1	3	2	11
5304	4	3	0	-1	-1	-1	-1	-1	-1	3	2	11
5304	4	4	0	1	1	-1	-1	1	1	3	2	11
5401	1	1	0	1	1	1	-1	-1	-1	3	4	7
5401	1	2	0	-1	-1	1	-1	1	1	3	4	7
5401	1	3	0	-1	1	-1	1	-1	1	3	4	7
5401	1	4	1	1	-1	-1	1	1	-1	3	4	7
5402	2	1	0	-1	-1	-1	1	1	1	3	4	7
5402	2	2	0	-1	1	1	-1	-1	1	3	4	7
5402	2	3	1	1	1	-1	1	-1	-1	3	4	7
5402	2	4	0	1	-1	1	-1	1	-1	3	4	7
5403	3	1	1	1	1	1	1	1	1	3	4	7
5403	3	2	0	1	-1	-1	-1	-1	1	3	4	7
5403	3	3	0	-1	-1	1	1	-1	-1	3	4	7
5403	3	4	0	-1	1	-1	-1	1	-1	3	4	7
5404	4	1	1	1	-1	1	1	-1	1	3	4	7
5404	4	2	0	-1	1	1	1	1	-1	3	4	7
5404	4	3	0	-1	-1	-1	-1	-1	-1	3	4	7
5404	4	4	0	1	1	-1	-1	1	1	3	4	7
5501	1	1	0	1	1	1	-1	-1	-1	3	5	13
5501	1	2	0	-1	-1	1	-1	1	1	3	5	13
5501	1	3	0	-1	1	-1	1	-1	1	3	5	13
5501	1	4	1	1	-1	-1	1	1	-1	3	5	13
5502	2	1	0	-1	-1	-1	1	1	1	3	5	13
5502	2	2	0	-1	1	1	-1	-1	1	3	5	13
5502	2	3	1	1	1	-1	1	-1	-1	3	5	13
5502	2	4	0	1	-1	1	-1	1	-1	3	5	13
5503	3	1	1	1	1	1	1	1	1	3	5	13
5503	3	2	0	1	-1	-1	-1	-1	1	3	5	13
5503	3	3	0	-1	-1	1	1	-1	-1	3	5	13
5503	3	4	0	-1	1	-1	-1	1	-1	3	5	13
5504	4	1	1	1	-1	1	1	-1	1	3	5	13
5504	4	2	0	-1	1	1	1	1	-1	3	5	13
5504	4	3	0	-1	-1	-1	-1	-1	-1	3	5	13
5504	4	4	0	1	1	-1	-1	1	1	3	5	13
5601	1	1	1	1	1	1	-1	-1	-1	2	1	4
5601	1	2	0	-1	-1	1	-1	1	1	2	1	4
5601	1	3	0	-1	1	-1	1	-1	1	2	1	4
5601	1	4	0	1	-1	-1	1	1	-1	2	1	4
5602	2	1	0	-1	-1	-1	1	1	1	2	1	4
5602	2	2	1	-1	1	1	-1	-1	1	2	1	4
5602	2	3	0	1	1	-1	1	-1	-1	2	1	4
5602	2	4	0	1	-1	1	-1	1	-1	2	1	4
5603	3	1	0	1	1	1	1	1	1	2	1	4
5603	3	2	1	1	-1	-1	-1	-1	1	2	1	4
5603	3	3	0	-1	-1	1	1	-1	-1	2	1	4
5603	3	4	0	-1	1	-1	-1	1	-1	2	1	4
5604	4	1	1	1	-1	1	1	-1	1	2	1	4
5604	4	2	0	-1	1	1	1	1	-1	2	1	4
5604	4	3	0	-1	-1	-1	-1	-1	-1	2	1	4
5604	4	4	0	1	1	-1	-1	1	1	2	1	4
5701	1	1	1	1	1	1	-1	-1	-1	2	3	14
5701	1	2	0	-1	-1	1	-1	1	1	2	3	14
5701	1	3	0	-1	1	-1	1	-1	1	2	3	14
5701	1	4	0	1	-1	-1	1	1	-1	2	3	14
5702	2	1	0	-1	-1	-1	1	1	1	2	3	14
5702	2	2	1	-1	1	1	-1	-1	1	2	3	14
5702	2	3	0	1	1	-1	1	-1	-1	2	3	14
5702	2	4	0	1	-1	1	-1	1	-1	2	3	14
5703	3	1	0	1	1	1	1	1	1	2	3	14
5703	3	2	0	1	-1	-1	-1	-1	1	2	3	14
5703	3	3	1	-1	-1	1	1	-1	-1	2	3	14
5703	3	4	0	-1	1	-1	-1	1	-1	2	3	14
5704	4	1	0	1	-1	1	1	-1	1	2	3	14
5704	4	2	0	-1	1	1	1	1	-1	2	3	14
5704	4	3	1	-1	-1	-1	-1	-1	-1	2	3	14
5704	4	4	0	1	1	-1	-1	1	1	2	3	14
5801	1	1	0	1	1	1	-1	-1	-1	2	4	10
5801	1	2	0	-1	-1	1	-1	1	1	2	4	10
5801	1	3	0	-1	1	-1	1	-1	1	2	4	10
5801	1	4	1	1	-1	-1	1	1	-1	2	4	10
5802	2	1	0	-1	-1	-1	1	1	1	2	4	10
5802	2	2	1	-1	1	1	-1	-1	1	2	4	10
5802	2	3	0	1	1	-1	1	-1	-1	2	4	10
5802	2	4	0	1	-1	1	-1	1	-1	2	4	10
5803	3	1	1	1	1	1	1	1	1	2	4	10
5803	3	2	0	1	-1	-1	-1	-1	1	2	4	10
5803	3	3	0	-1	-1	1	1	-1	-1	2	4	10
5803	3	4	0	-1	1	-1	-1	1	-1	2	4	10
5804	4	1	0	1	-1	1	1	-1	1	2	4	10
5804	4	2	0	-1	1	1	1	1	-1	2	4	10
5804	4	3	0	-1	-1	-1	-1	-1	-1	2	4	10
5804	4	4	1	1	1	-1	-1	1	1	2	4	10
5901	1	1	0	1	1	1	-1	-1	-1	2	2	5
5901	1	2	0	-1	-1	1	-1	1	1	2	2	5
5901	1	3	0	-1	1	-1	1	-1	1	2	2	5
5901	1	4	1	1	-1	-1	1	1	-1	2	2	5
5902	2	1	0	-1	-1	-1	1	1	1	2	2	5
5902	2	2	1	-1	1	1	-1	-1	1	2	2	5
5902	2	3	0	1	1	-1	1	-1	-1	2	2	5
5902	2	4	0	1	-1	1	-1	1	-1	2	2	5
5903	3	1	1	1	1	1	1	1	1	2	2	5
5903	3	2	0	1	-1	-1	-1	-1	1	2	2	5
5903	3	3	0	-1	-1	1	1	-1	-1	2	2	5
5903	3	4	0	-1	1	-1	-1	1	-1	2	2	5
5904	4	1	1	1	-1	1	1	-1	1	2	2	5
5904	4	2	0	-1	1	1	1	1	-1	2	2	5
5904	4	3	0	-1	-1	-1	-1	-1	-1	2	2	5
5904	4	4	0	1	1	-1	-1	1	1	2	2	5
6001	1	1	0	1	1	1	-1	-1	-1	3	4	9
6001	1	2	0	-1	-1	1	-1	1	1	3	4	9
6001	1	3	0	-1	1	-1	1	-1	1	3	4	9
6001	1	4	1	1	-1	-1	1	1	-1	3	4	9
6002	2	1	0	-1	-1	-1	1	1	1	3	4	9
6002	2	2	1	-1	1	1	-1	-1	1	3	4	9
6002	2	3	0	1	1	-1	1	-1	-1	3	4	9
6002	2	4	0	1	-1	1	-1	1	-1	3	4	9
6003	3	1	1	1	1	1	1	1	1	3	4	9
6003	3	2	0	1	-1	-1	-1	-1	1	3	4	9
6003	3	3	0	-1	-1	1	1	-1	-1	3	4	9
6003	3	4	0	-1	1	-1	-1	1	-1	3	4	9
6004	4	1	1	1	-1	1	1	-1	1	3	4	9
6004	4	2	0	-1	1	1	1	1	-1	3	4	9
6004	4	3	0	-1	-1	-1	-1	-1	-1	3	4	9
6004	4	4	0	1	1	-1	-1	1	1	3	4	9
6101	1	1	0	1	1	1	-1	-1	-1	3	2	7
6101	1	2	0	-1	-1	1	-1	1	1	3	2	7
6101	1	3	0	-1	1	-1	1	-1	1	3	2	7
6101	1	4	1	1	-1	-1	1	1	-1	3	2	7
6102	2	1	0	-1	-1	-1	1	1	1	3	2	7
6102	2	2	0	-1	1	1	-1	-1	1	3	2	7
6102	2	3	1	1	1	-1	1	-1	-1	3	2	7
6102	2	4	0	1	-1	1	-1	1	-1	3	2	7
6103	3	1	1	1	1	1	1	1	1	3	2	7
6103	3	2	0	1	-1	-1	-1	-1	1	3	2	7
6103	3	3	0	-1	-1	1	1	-1	-1	3	2	7
6103	3	4	0	-1	1	-1	-1	1	-1	3	2	7
6104	4	1	1	1	-1	1	1	-1	1	3	2	7
6104	4	2	0	-1	1	1	1	1	-1	3	2	7
6104	4	3	0	-1	-1	-1	-1	-1	-1	3	2	7
6104	4	4	0	1	1	-1	-1	1	1	3	2	7
6201	1	1	0	1	1	1	-1	-1	-1	3	1	8
6201	1	2	0	-1	-1	1	-1	1	1	3	1	8
6201	1	3	0	-1	1	-1	1	-1	1	3	1	8
6201	1	4	1	1	-1	-1	1	1	-1	3	1	8
6202	2	1	0	-1	-1	-1	1	1	1	3	1	8
6202	2	2	0	-1	1	1	-1	-1	1	3	1	8
6202	2	3	1	1	1	-1	1	-1	-1	3	1	8
6202	2	4	0	1	-1	1	-1	1	-1	3	1	8
6203	3	1	1	1	1	1	1	1	1	3	1	8
6203	3	2	0	1	-1	-1	-1	-1	1	3	1	8
6203	3	3	0	-1	-1	1	1	-1	-1	3	1	8
6203	3	4	0	-1	1	-1	-1	1	-1	3	1	8
6204	4	1	1	1	-1	1	1	-1	1	3	1	8
6204	4	2	0	-1	1	1	1	1	-1	3	1	8
6204	4	3	0	-1	-1	-1	-1	-1	-1	3	1	8
6204	4	4	0	1	1	-1	-1	1	1	3	1	8
6301	1	1	0	1	1	1	-1	-1	-1	3	4	8
6301	1	2	0	-1	-1	1	-1	1	1	3	4	8
6301	1	3	0	-1	1	-1	1	-1	1	3	4	8
6301	1	4	1	1	-1	-1	1	1	-1	3	4	8
6302	2	1	1	-1	-1	-1	1	1	1	3	4	8
6302	2	2	0	-1	1	1	-1	-1	1	3	4	8
6302	2	3	0	1	1	-1	1	-1	-1	3	4	8
6302	2	4	0	1	-1	1	-1	1	-1	3	4	8
6303	3	1	1	1	1	1	1	1	1	3	4	8
6303	3	2	0	1	-1	-1	-1	-1	1	3	4	8
6303	3	3	0	-1	-1	1	1	-1	-1	3	4	8
6303	3	4	0	-1	1	-1	-1	1	-1	3	4	8
6304	4	1	1	1	-1	1	1	-1	1	3	4	8
6304	4	2	0	-1	1	1	1	1	-1	3	4	8
6304	4	3	0	-1	-1	-1	-1	-1	-1	3	4	8
6304	4	4	0	1	1	-1	-1	1	1	3	4	8
6401	1	1	0	1	1	1	-1	-1	-1	3	2	12
6401	1	2	0	-1	-1	1	-1	1	1	3	2	12
6401	1	3	1	-1	1	-1	1	-1	1	3	2	12
6401	1	4	0	1	-1	-1	1	1	-1	3	2	12
6402	2	1	0	-1	-1	-1	1	1	1	3	2	12
6402	2	2	0	-1	1	1	-1	-1	1	3	2	12
6402	2	3	1	1	1	-1	1	-1	-1	3	2	12
6402	2	4	0	1	-1	1	-1	1	-1	3	2	12
6403	3	1	1	1	1	1	1	1	1	3	2	12
6403	3	2	0	1	-1	-1	-1	-1	1	3	2	12
6403	3	3	0	-1	-1	1	1	-1	-1	3	2	12
6403	3	4	0	-1	1	-1	-1	1	-1	3	2	12
6404	4	1	0	1	-1	1	1	-1	1	3	2	12
6404	4	2	1	-1	1	1	1	1	-1	3	2	12
6404	4	3	0	-1	-1	-1	-1	-1	-1	3	2	12
6404	4	4	0	1	1	-1	-1	1	1	3	2	12
6501	1	1	0	1	1	1	-1	-1	-1	3	1	9
6501	1	2	0	-1	-1	1	-1	1	1	3	1	9
6501	1	3	0	-1	1	-1	1	-1	1	3	1	9
6501	1	4	1	1	-1	-1	1	1	-1	3	1	9
6502	2	1	0	-1	-1	-1	1	1	1	3	1	9
6502	2	2	0	-1	1	1	-1	-1	1	3	1	9
6502	2	3	1	1	1	-1	1	-1	-1	3	1	9
6502	2	4	0	1	-1	1	-1	1	-1	3	1	9
6503	3	1	1	1	1	1	1	1	1	3	1	9
6503	3	2	0	1	-1	-1	-1	-1	1	3	1	9
6503	3	3	0	-1	-1	1	1	-1	-1	3	1	9
6503	3	4	0	-1	1	-1	-1	1	-1	3	1	9
6504	4	1	0	1	-1	1	1	-1	1	3	1	9
6504	4	2	1	-1	1	1	1	1	-1	3	1	9
6504	4	3	0	-1	-1	-1	-1	-1	-1	3	1	9
6504	4	4	0	1	1	-1	-1	1	1	3	1	9
6601	1	1	0	1	1	1	-1	-1	-1	3	2	12
6601	1	2	0	-1	-1	1	-1	1	1	3	2	12
6601	1	3	0	-1	1	-1	1	-1	1	3	2	12
6601	1	4	1	1	-1	-1	1	1	-1	3	2	12
6602	2	1	0	-1	-1	-1	1	1	1	3	2	12
6602	2	2	0	-1	1	1	-1	-1	1	3	2	12
6602	2	3	0	1	1	-1	1	-1	-1	3	2	12
6602	2	4	1	1	-1	1	-1	1	-1	3	2	12
6603	3	1	1	1	1	1	1	1	1	3	2	12
6603	3	2	0	1	-1	-1	-1	-1	1	3	2	12
6603	3	3	0	-1	-1	1	1	-1	-1	3	2	12
6603	3	4	0	-1	1	-1	-1	1	-1	3	2	12
6604	4	1	1	1	-1	1	1	-1	1	3	2	12
6604	4	2	0	-1	1	1	1	1	-1	3	2	12
6604	4	3	0	-1	-1	-1	-1	-1	-1	3	2	12
6604	4	4	0	1	1	-1	-1	1	1	3	2	12
6701	1	1	0	1	1	1	-1	-1	-1	3	1	11
6701	1	2	0	-1	-1	1	-1	1	1	3	1	11
6701	1	3	0	-1	1	-1	1	-1	1	3	1	11
6701	1	4	1	1	-1	-1	1	1	-1	3	1	11
6702	2	1	0	-1	-1	-1	1	1	1	3	1	11
6702	2	2	0	-1	1	1	-1	-1	1	3	1	11
6702	2	3	1	1	1	-1	1	-1	-1	3	1	11
6702	2	4	0	1	-1	1	-1	1	-1	3	1	11
6703	3	1	1	1	1	1	1	1	1	3	1	11
6703	3	2	0	1	-1	-1	-1	-1	1	3	1	11
6703	3	3	0	-1	-1	1	1	-1	-1	3	1	11
6703	3	4	0	-1	1	-1	-1	1	-1	3	1	11
6704	4	1	0	1	-1	1	1	-1	1	3	1	11
6704	4	2	1	-1	1	1	1	1	-1	3	1	11
6704	4	3	0	-1	-1	-1	-1	-1	-1	3	1	11
6704	4	4	0	1	1	-1	-1	1	1	3	1	11
6801	1	1	1	1	1	1	-1	-1	-1	3	1	11
6801	1	2	0	-1	-1	1	-1	1	1	3	1	11
6801	1	3	0	-1	1	-1	1	-1	1	3	1	11
6801	1	4	0	1	-1	-1	1	1	-1	3	1	11
6802	2	1	0	-1	-1	-1	1	1	1	3	1	11
6802	2	2	1	-1	1	1	-1	-1	1	3	1	11
6802	2	3	0	1	1	-1	1	-1	-1	3	1	11
6802	2	4	0	1	-1	1	-1	1	-1	3	1	11
6803	3	1	1	1	1	1	1	1	1	3	1	11
6803	3	2	0	1	-1	-1	-1	-1	1	3	1	11
6803	3	3	0	-1	-1	1	1	-1	-1	3	1	11
6803	3	4	0	-1	1	-1	-1	1	-1	3	1	11
6804	4	1	0	1	-1	1	1	-1	1	3	1	11
6804	4	2	1	-1	1	1	1	1	-1	3	1	11
6804	4	3	0	-1	-1	-1	-1	-1	-1	3	1	11
6804	4	4	0	1	1	-1	-1	1	1	3	1	11
6901	1	1	1	1	1	1	-1	-1	-1	3	1	9
6901	1	2	0	-1	-1	1	-1	1	1	3	1	9
6901	1	3	0	-1	1	-1	1	-1	1	3	1	9
6901	1	4	0	1	-1	-1	1	1	-1	3	1	9
6902	2	1	0	-1	-1	-1	1	1	1	3	1	9
6902	2	2	1	-1	1	1	-1	-1	1	3	1	9
6902	2	3	0	1	1	-1	1	-1	-1	3	1	9
6902	2	4	0	1	-1	1	-1	1	-1	3	1	9
6903	3	1	0	1	1	1	1	1	1	3	1	9
6903	3	2	0	1	-1	-1	-1	-1	1	3	1	9
6903	3	3	1	-1	-1	1	1	-1	-1	3	1	9
6903	3	4	0	-1	1	-1	-1	1	-1	3	1	9
6904	4	1	0	1	-1	1	1	-1	1	3	1	9
6904	4	2	1	-1	1	1	1	1	-1	3	1	9
6904	4	3	0	-1	-1	-1	-1	-1	-1	3	1	9
6904	4	4	0	1	1	-1	-1	1	1	3	1	9
7001	1	1	0	1	1	1	-1	-1	-1	3	3	10
7001	1	2	0	-1	-1	1	-1	1	1	3	3	10
7001	1	3	0	-1	1	-1	1	-1	1	3	3	10
7001	1	4	1	1	-1	-1	1	1	-1	3	3	10
7002	2	1	1	-1	-1	-1	1	1	1	3	3	10
7002	2	2	0	-1	1	1	-1	-1	1	3	3	10
7002	2	3	0	1	1	-1	1	-1	-1	3	3	10
7002	2	4	0	1	-1	1	-1	1	-1	3	3	10
7003	3	1	1	1	1	1	1	1	1	3	3	10
7003	3	2	0	1	-1	-1	-1	-1	1	3	3	10
7003	3	3	0	-1	-1	1	1	-1	-1	3	3	10
7003	3	4	0	-1	1	-1	-1	1	-1	3	3	10
7004	4	1	0	1	-1	1	1	-1	1	3	3	10
7004	4	2	1	-1	1	1	1	1	-1	3	3	10
7004	4	3	0	-1	-1	-1	-1	-1	-1	3	3	10
7004	4	4	0	1	1	-1	-1	1	1	3	3	10
7101	1	1	1	1	1	1	-1	-1	-1	3	2	9
7101	1	2	0	-1	-1	1	-1	1	1	3	2	9
7101	1	3	0	-1	1	-1	1	-1	1	3	2	9
7101	1	4	0	1	-1	-1	1	1	-1	3	2	9
7102	2	1	0	-1	-1	-1	1	1	1	3	2	9
7102	2	2	0	-1	1	1	-1	-1	1	3	2	9
7102	2	3	1	1	1	-1	1	-1	-1	3	2	9
7102	2	4	0	1	-1	1	-1	1	-1	3	2	9
7103	3	1	1	1	1	1	1	1	1	3	2	9
7103	3	2	0	1	-1	-1	-1	-1	1	3	2	9
7103	3	3	0	-1	-1	1	1	-1	-1	3	2	9
7103	3	4	0	-1	1	-1	-1	1	-1	3	2	9
7104	4	1	0	1	-1	1	1	-1	1	3	2	9
7104	4	2	0	-1	1	1	1	1	-1	3	2	9
7104	4	3	0	-1	-1	-1	-1	-1	-1	3	2	9
7104	4	4	1	1	1	-1	-1	1	1	3	2	9
7201	1	1	0	1	1	1	-1	-1	-1	3	2	15
7201	1	2	0	-1	-1	1	-1	1	1	3	2	15
7201	1	3	0	-1	1	-1	1	-1	1	3	2	15
7201	1	4	1	1	-1	-1	1	1	-1	3	2	15
7202	2	1	0	-1	-1	-1	1	1	1	3	2	15
7202	2	2	0	-1	1	1	-1	-1	1	3	2	15
7202	2	3	1	1	1	-1	1	-1	-1	3	2	15
7202	2	4	0	1	-1	1	-1	1	-1	3	2	15
7203	3	1	1	1	1	1	1	1	1	3	2	15
7203	3	2	0	1	-1	-1	-1	-1	1	3	2	15
7203	3	3	0	-1	-1	1	1	-1	-1	3	2	15
7203	3	4	0	-1	1	-1	-1	1	-1	3	2	15
7204	4	1	1	1	-1	1	1	-1	1	3	2	15
7204	4	2	0	-1	1	1	1	1	-1	3	2	15
7204	4	3	0	-1	-1	-1	-1	-1	-1	3	2	15
7204	4	4	0	1	1	-1	-1	1	1	3	2	15
7301	1	1	0	1	1	1	-1	-1	-1	3	2	8
7301	1	2	0	-1	-1	1	-1	1	1	3	2	8
7301	1	3	0	-1	1	-1	1	-1	1	3	2	8
7301	1	4	1	1	-1	-1	1	1	-1	3	2	8
7302	2	1	0	-1	-1	-1	1	1	1	3	2	8
7302	2	2	0	-1	1	1	-1	-1	1	3	2	8
7302	2	3	1	1	1	-1	1	-1	-1	3	2	8
7302	2	4	0	1	-1	1	-1	1	-1	3	2	8
7303	3	1	1	1	1	1	1	1	1	3	2	8
7303	3	2	0	1	-1	-1	-1	-1	1	3	2	8
7303	3	3	0	-1	-1	1	1	-1	-1	3	2	8
7303	3	4	0	-1	1	-1	-1	1	-1	3	2	8
7304	4	1	1	1	-1	1	1	-1	1	3	2	8
7304	4	2	0	-1	1	1	1	1	-1	3	2	8
7304	4	3	0	-1	-1	-1	-1	-1	-1	3	2	8
7304	4	4	0	1	1	-1	-1	1	1	3	2	8
7401	1	1	1	1	1	1	-1	-1	-1	3	2	10
7401	1	2	0	-1	-1	1	-1	1	1	3	2	10
7401	1	3	0	-1	1	-1	1	-1	1	3	2	10
7401	1	4	0	1	-1	-1	1	1	-1	3	2	10
7402	2	1	0	-1	-1	-1	1	1	1	3	2	10
7402	2	2	0	-1	1	1	-1	-1	1	3	2	10
7402	2	3	1	1	1	-1	1	-1	-1	3	2	10
7402	2	4	0	1	-1	1	-1	1	-1	3	2	10
7403	3	1	0	1	1	1	1	1	1	3	2	10
7403	3	2	0	1	-1	-1	-1	-1	1	3	2	10
7403	3	3	1	-1	-1	1	1	-1	-1	3	2	10
7403	3	4	0	-1	1	-1	-1	1	-1	3	2	10
7404	4	1	1	1	-1	1	1	-1	1	3	2	10
7404	4	2	0	-1	1	1	1	1	-1	3	2	10
7404	4	3	0	-1	-1	-1	-1	-1	-1	3	2	10
7404	4	4	0	1	1	-1	-1	1	1	3	2	10
7501	1	1	0	1	1	1	-1	-1	-1	3	5	8
7501	1	2	0	-1	-1	1	-1	1	1	3	5	8
7501	1	3	0	-1	1	-1	1	-1	1	3	5	8
7501	1	4	1	1	-1	-1	1	1	-1	3	5	8
7502	2	1	1	-1	-1	-1	1	1	1	3	5	8
7502	2	2	0	-1	1	1	-1	-1	1	3	5	8
7502	2	3	0	1	1	-1	1	-1	-1	3	5	8
7502	2	4	0	1	-1	1	-1	1	-1	3	5	8
7503	3	1	1	1	1	1	1	1	1	3	5	8
7503	3	2	0	1	-1	-1	-1	-1	1	3	5	8
7503	3	3	0	-1	-1	1	1	-1	-1	3	5	8
7503	3	4	0	-1	1	-1	-1	1	-1	3	5	8
7504	4	1	1	1	-1	1	1	-1	1	3	5	8
7504	4	2	0	-1	1	1	1	1	-1	3	5	8
7504	4	3	0	-1	-1	-1	-1	-1	-1	3	5	8
7504	4	4	0	1	1	-1	-1	1	1	3	5	8
7601	1	1	0	1	1	1	-1	-1	-1	3	1	8
7601	1	2	0	-1	-1	1	-1	1	1	3	1	8
7601	1	3	0	-1	1	-1	1	-1	1	3	1	8
7601	1	4	1	1	-1	-1	1	1	-1	3	1	8
7602	2	1	0	-1	-1	-1	1	1	1	3	1	8
7602	2	2	1	-1	1	1	-1	-1	1	3	1	8
7602	2	3	0	1	1	-1	1	-1	-1	3	1	8
7602	2	4	0	1	-1	1	-1	1	-1	3	1	8
7603	3	1	1	1	1	1	1	1	1	3	1	8
7603	3	2	0	1	-1	-1	-1	-1	1	3	1	8
7603	3	3	0	-1	-1	1	1	-1	-1	3	1	8
7603	3	4	0	-1	1	-1	-1	1	-1	3	1	8
7604	4	1	1	1	-1	1	1	-1	1	3	1	8
7604	4	2	0	-1	1	1	1	1	-1	3	1	8
7604	4	3	0	-1	-1	-1	-1	-1	-1	3	1	8
7604	4	4	0	1	1	-1	-1	1	1	3	1	8
7701	1	1	0	1	1	1	-1	-1	-1	3	4	9
7701	1	2	0	-1	-1	1	-1	1	1	3	4	9
7701	1	3	0	-1	1	-1	1	-1	1	3	4	9
7701	1	4	1	1	-1	-1	1	1	-1	3	4	9
7702	2	1	1	-1	-1	-1	1	1	1	3	4	9
7702	2	2	0	-1	1	1	-1	-1	1	3	4	9
7702	2	3	0	1	1	-1	1	-1	-1	3	4	9
7702	2	4	0	1	-1	1	-1	1	-1	3	4	9
7703	3	1	1	1	1	1	1	1	1	3	4	9
7703	3	2	0	1	-1	-1	-1	-1	1	3	4	9
7703	3	3	0	-1	-1	1	1	-1	-1	3	4	9
7703	3	4	0	-1	1	-1	-1	1	-1	3	4	9
7704	4	1	0	1	-1	1	1	-1	1	3	4	9
7704	4	2	1	-1	1	1	1	1	-1	3	4	9
7704	4	3	0	-1	-1	-1	-1	-1	-1	3	4	9
7704	4	4	0	1	1	-1	-1	1	1	3	4	9
7801	1	1	0	1	1	1	-1	-1	-1	2	2	5
7801	1	2	0	-1	-1	1	-1	1	1	2	2	5
7801	1	3	0	-1	1	-1	1	-1	1	2	2	5
7801	1	4	1	1	-1	-1	1	1	-1	2	2	5
7802	2	1	0	-1	-1	-1	1	1	1	2	2	5
7802	2	2	0	-1	1	1	-1	-1	1	2	2	5
7802	2	3	1	1	1	-1	1	-1	-1	2	2	5
7802	2	4	0	1	-1	1	-1	1	-1	2	2	5
7803	3	1	1	1	1	1	1	1	1	2	2	5
7803	3	2	0	1	-1	-1	-1	-1	1	2	2	5
7803	3	3	0	-1	-1	1	1	-1	-1	2	2	5
7803	3	4	0	-1	1	-1	-1	1	-1	2	2	5
7804	4	1	1	1	-1	1	1	-1	1	2	2	5
7804	4	2	0	-1	1	1	1	1	-1	2	2	5
7804	4	3	0	-1	-1	-1	-1	-1	-1	2	2	5
7804	4	4	0	1	1	-1	-1	1	1	2	2	5
7901	1	1	0	1	1	1	-1	-1	-1	2	3	3
7901	1	2	0	-1	-1	1	-1	1	1	2	3	3
7901	1	3	0	-1	1	-1	1	-1	1	2	3	3
7901	1	4	1	1	-1	-1	1	1	-1	2	3	3
7902	2	1	1	-1	-1	-1	1	1	1	2	3	3
7902	2	2	0	-1	1	1	-1	-1	1	2	3	3
7902	2	3	0	1	1	-1	1	-1	-1	2	3	3
7902	2	4	0	1	-1	1	-1	1	-1	2	3	3
7903	3	1	1	1	1	1	1	1	1	2	3	3
7903	3	2	0	1	-1	-1	-1	-1	1	2	3	3
7903	3	3	0	-1	-1	1	1	-1	-1	2	3	3
7903	3	4	0	-1	1	-1	-1	1	-1	2	3	3
7904	4	1	1	1	-1	1	1	-1	1	2	3	3
7904	4	2	0	-1	1	1	1	1	-1	2	3	3
7904	4	3	0	-1	-1	-1	-1	-1	-1	2	3	3
7904	4	4	0	1	1	-1	-1	1	1	2	3	3
8001	1	1	0	1	1	1	-1	-1	-1	2	3	2
8001	1	2	0	-1	-1	1	-1	1	1	2	3	2
8001	1	3	0	-1	1	-1	1	-1	1	2	3	2
8001	1	4	1	1	-1	-1	1	1	-1	2	3	2
8002	2	1	0	-1	-1	-1	1	1	1	2	3	2
8002	2	2	0	-1	1	1	-1	-1	1	2	3	2
8002	2	3	1	1	1	-1	1	-1	-1	2	3	2
8002	2	4	0	1	-1	1	-1	1	-1	2	3	2
8003	3	1	1	1	1	1	1	1	1	2	3	2
8003	3	2	0	1	-1	-1	-1	-1	1	2	3	2
8003	3	3	0	-1	-1	1	1	-1	-1	2	3	2
8003	3	4	0	-1	1	-1	-1	1	-1	2	3	2
8004	4	1	1	1	-1	1	1	-1	1	2	3	2
8004	4	2	0	-1	1	1	1	1	-1	2	3	2
8004	4	3	0	-1	-1	-1	-1	-1	-1	2	3	2
8004	4	4	0	1	1	-1	-1	1	1	2	3	2
8101	1	1	0	1	1	1	-1	-1	-1	2	1	9
8101	1	2	0	-1	-1	1	-1	1	1	2	1	9
8101	1	3	0	-1	1	-1	1	-1	1	2	1	9
8101	1	4	1	1	-1	-1	1	1	-1	2	1	9
8102	2	1	0	-1	-1	-1	1	1	1	2	1	9
8102	2	2	1	-1	1	1	-1	-1	1	2	1	9
8102	2	3	0	1	1	-1	1	-1	-1	2	1	9
8102	2	4	0	1	-1	1	-1	1	-1	2	1	9
8103	3	1	1	1	1	1	1	1	1	2	1	9
8103	3	2	0	1	-1	-1	-1	-1	1	2	1	9
8103	3	3	0	-1	-1	1	1	-1	-1	2	1	9
8103	3	4	0	-1	1	-1	-1	1	-1	2	1	9
8104	4	1	1	1	-1	1	1	-1	1	2	1	9
8104	4	2	0	-1	1	1	1	1	-1	2	1	9
8104	4	3	0	-1	-1	-1	-1	-1	-1	2	1	9
8104	4	4	0	1	1	-1	-1	1	1	2	1	9
8201	1	1	0	1	1	1	-1	-1	-1	2	4	3
8201	1	2	0	-1	-1	1	-1	1	1	2	4	3
8201	1	3	0	-1	1	-1	1	-1	1	2	4	3
8201	1	4	1	1	-1	-1	1	1	-1	2	4	3
8202	2	1	0	-1	-1	-1	1	1	1	2	4	3
8202	2	2	1	-1	1	1	-1	-1	1	2	4	3
8202	2	3	0	1	1	-1	1	-1	-1	2	4	3
8202	2	4	0	1	-1	1	-1	1	-1	2	4	3
8203	3	1	0	1	1	1	1	1	1	2	4	3
8203	3	2	0	1	-1	-1	-1	-1	1	2	4	3
8203	3	3	0	-1	-1	1	1	-1	-1	2	4	3
8203	3	4	1	-1	1	-1	-1	1	-1	2	4	3
8204	4	1	0	1	-1	1	1	-1	1	2	4	3
8204	4	2	0	-1	1	1	1	1	-1	2	4	3
8204	4	3	1	-1	-1	-1	-1	-1	-1	2	4	3
8204	4	4	0	1	1	-1	-1	1	1	2	4	3
8301	1	1	0	1	1	1	-1	-1	-1	2	4	3
8301	1	2	0	-1	-1	1	-1	1	1	2	4	3
8301	1	3	1	-1	1	-1	1	-1	1	2	4	3
8301	1	4	0	1	-1	-1	1	1	-1	2	4	3
8302	2	1	1	-1	-1	-1	1	1	1	2	4	3
8302	2	2	0	-1	1	1	-1	-1	1	2	4	3
8302	2	3	0	1	1	-1	1	-1	-1	2	4	3
8302	2	4	0	1	-1	1	-1	1	-1	2	4	3
8303	3	1	0	1	1	1	1	1	1	2	4	3
8303	3	2	1	1	-1	-1	-1	-1	1	2	4	3
8303	3	3	0	-1	-1	1	1	-1	-1	2	4	3
8303	3	4	0	-1	1	-1	-1	1	-1	2	4	3
8304	4	1	0	1	-1	1	1	-1	1	2	4	3
8304	4	2	0	-1	1	1	1	1	-1	2	4	3
8304	4	3	0	-1	-1	-1	-1	-1	-1	2	4	3
8304	4	4	1	1	1	-1	-1	1	1	2	4	3
8401	1	1	1	1	1	1	-1	-1	-1	2	3	3
8401	1	2	0	-1	-1	1	-1	1	1	2	3	3
8401	1	3	0	-1	1	-1	1	-1	1	2	3	3
8401	1	4	0	1	-1	-1	1	1	-1	2	3	3
8402	2	1	1	-1	-1	-1	1	1	1	2	3	3
8402	2	2	0	-1	1	1	-1	-1	1	2	3	3
8402	2	3	0	1	1	-1	1	-1	-1	2	3	3
8402	2	4	0	1	-1	1	-1	1	-1	2	3	3
8403	3	1	1	1	1	1	1	1	1	2	3	3
8403	3	2	0	1	-1	-1	-1	-1	1	2	3	3
8403	3	3	0	-1	-1	1	1	-1	-1	2	3	3
8403	3	4	0	-1	1	-1	-1	1	-1	2	3	3
8404	4	1	1	1	-1	1	1	-1	1	2	3	3
8404	4	2	0	-1	1	1	1	1	-1	2	3	3
8404	4	3	0	-1	-1	-1	-1	-1	-1	2	3	3
8404	4	4	0	1	1	-1	-1	1	1	2	3	3
8501	1	1	0	1	1	1	-1	-1	-1	2	4	2
8501	1	2	0	-1	-1	1	-1	1	1	2	4	2
8501	1	3	0	-1	1	-1	1	-1	1	2	4	2
8501	1	4	1	1	-1	-1	1	1	-1	2	4	2
8502	2	1	1	-1	-1	-1	1	1	1	2	4	2
8502	2	2	0	-1	1	1	-1	-1	1	2	4	2
8502	2	3	0	1	1	-1	1	-1	-1	2	4	2
8502	2	4	0	1	-1	1	-1	1	-1	2	4	2
8503	3	1	1	1	1	1	1	1	1	2	4	2
8503	3	2	0	1	-1	-1	-1	-1	1	2	4	2
8503	3	3	0	-1	-1	1	1	-1	-1	2	4	2
8503	3	4	0	-1	1	-1	-1	1	-1	2	4	2
8504	4	1	1	1	-1	1	1	-1	1	2	4	2
8504	4	2	0	-1	1	1	1	1	-1	2	4	2
8504	4	3	0	-1	-1	-1	-1	-1	-1	2	4	2
8504	4	4	0	1	1	-1	-1	1	1	2	4	2
8601	1	1	0	1	1	1	-1	-1	-1	2	2	2
8601	1	2	0	-1	-1	1	-1	1	1	2	2	2
8601	1	3	0	-1	1	-1	1	-1	1	2	2	2
8601	1	4	1	1	-1	-1	1	1	-1	2	2	2
8602	2	1	0	-1	-1	-1	1	1	1	2	2	2
8602	2	2	1	-1	1	1	-1	-1	1	2	2	2
8602	2	3	0	1	1	-1	1	-1	-1	2	2	2
8602	2	4	0	1	-1	1	-1	1	-1	2	2	2
8603	3	1	1	1	1	1	1	1	1	2	2	2
8603	3	2	0	1	-1	-1	-1	-1	1	2	2	2
8603	3	3	0	-1	-1	1	1	-1	-1	2	2	2
8603	3	4	0	-1	1	-1	-1	1	-1	2	2	2
8604	4	1	0	1	-1	1	1	-1	1	2	2	2
8604	4	2	0	-1	1	1	1	1	-1	2	2	2
8604	4	3	0	-1	-1	-1	-1	-1	-1	2	2	2
8604	4	4	1	1	1	-1	-1	1	1	2	2	2
8701	1	1	0	1	1	1	-1	-1	-1	2	1	3
8701	1	2	0	-1	-1	1	-1	1	1	2	1	3
8701	1	3	1	-1	1	-1	1	-1	1	2	1	3
8701	1	4	0	1	-1	-1	1	1	-1	2	1	3
8702	2	1	1	-1	-1	-1	1	1	1	2	1	3
8702	2	2	0	-1	1	1	-1	-1	1	2	1	3
8702	2	3	0	1	1	-1	1	-1	-1	2	1	3
8702	2	4	0	1	-1	1	-1	1	-1	2	1	3
8703	3	1	1	1	1	1	1	1	1	2	1	3
8703	3	2	0	1	-1	-1	-1	-1	1	2	1	3
8703	3	3	0	-1	-1	1	1	-1	-1	2	1	3
8703	3	4	0	-1	1	-1	-1	1	-1	2	1	3
8704	4	1	1	1	-1	1	1	-1	1	2	1	3
8704	4	2	0	-1	1	1	1	1	-1	2	1	3
8704	4	3	0	-1	-1	-1	-1	-1	-1	2	1	3
8704	4	4	0	1	1	-1	-1	1	1	2	1	3
8801	1	1	1	1	1	1	-1	-1	-1	2	2	13
8801	1	2	0	-1	-1	1	-1	1	1	2	2	13
8801	1	3	0	-1	1	-1	1	-1	1	2	2	13
8801	1	4	0	1	-1	-1	1	1	-1	2	2	13
8802	2	1	0	-1	-1	-1	1	1	1	2	2	13
8802	2	2	0	-1	1	1	-1	-1	1	2	2	13
8802	2	3	1	1	1	-1	1	-1	-1	2	2	13
8802	2	4	0	1	-1	1	-1	1	-1	2	2	13
8803	3	1	0	1	1	1	1	1	1	2	2	13
8803	3	2	0	1	-1	-1	-1	-1	1	2	2	13
8803	3	3	0	-1	-1	1	1	-1	-1	2	2	13
8803	3	4	1	-1	1	-1	-1	1	-1	2	2	13
8804	4	1	0	1	-1	1	1	-1	1	2	2	13
8804	4	2	1	-1	1	1	1	1	-1	2	2	13
8804	4	3	0	-1	-1	-1	-1	-1	-1	2	2	13
8804	4	4	0	1	1	-1	-1	1	1	2	2	13
8901	1	1	1	1	1	1	-1	-1	-1	2	4	7
8901	1	2	0	-1	-1	1	-1	1	1	2	4	7
8901	1	3	0	-1	1	-1	1	-1	1	2	4	7
8901	1	4	0	1	-1	-1	1	1	-1	2	4	7
8902	2	1	0	-1	-1	-1	1	1	1	2	4	7
8902	2	2	0	-1	1	1	-1	-1	1	2	4	7
8902	2	3	1	1	1	-1	1	-1	-1	2	4	7
8902	2	4	0	1	-1	1	-1	1	-1	2	4	7
8903	3	1	1	1	1	1	1	1	1	2	4	7
8903	3	2	0	1	-1	-1	-1	-1	1	2	4	7
8903	3	3	0	-1	-1	1	1	-1	-1	2	4	7
8903	3	4	0	-1	1	-1	-1	1	-1	2	4	7
8904	4	1	1	1	-1	1	1	-1	1	2	4	7
8904	4	2	0	-1	1	1	1	1	-1	2	4	7
8904	4	3	0	-1	-1	-1	-1	-1	-1	2	4	7
8904	4	4	0	1	1	-1	-1	1	1	2	4	7
9001	1	1	0	1	1	1	-1	-1	-1	2	5	10
9001	1	2	0	-1	-1	1	-1	1	1	2	5	10
9001	1	3	0	-1	1	-1	1	-1	1	2	5	10
9001	1	4	1	1	-1	-1	1	1	-1	2	5	10
9002	2	1	0	-1	-1	-1	1	1	1	2	5	10
9002	2	2	0	-1	1	1	-1	-1	1	2	5	10
9002	2	3	1	1	1	-1	1	-1	-1	2	5	10
9002	2	4	0	1	-1	1	-1	1	-1	2	5	10
9003	3	1	1	1	1	1	1	1	1	2	5	10
9003	3	2	0	1	-1	-1	-1	-1	1	2	5	10
9003	3	3	0	-1	-1	1	1	-1	-1	2	5	10
9003	3	4	0	-1	1	-1	-1	1	-1	2	5	10
9004	4	1	0	1	-1	1	1	-1	1	2	5	10
9004	4	2	0	-1	1	1	1	1	-1	2	5	10
9004	4	3	0	-1	-1	-1	-1	-1	-1	2	5	10
9004	4	4	1	1	1	-1	-1	1	1	2	5	10
9101	1	1	0	1	1	1	-1	-1	-1	2	2	2
9101	1	2	0	-1	-1	1	-1	1	1	2	2	2
9101	1	3	1	-1	1	-1	1	-1	1	2	2	2
9101	1	4	0	1	-1	-1	1	1	-1	2	2	2
9102	2	1	1	-1	-1	-1	1	1	1	2	2	2
9102	2	2	0	-1	1	1	-1	-1	1	2	2	2
9102	2	3	0	1	1	-1	1	-1	-1	2	2	2
9102	2	4	0	1	-1	1	-1	1	-1	2	2	2
9103	3	1	0	1	1	1	1	1	1	2	2	2
9103	3	2	0	1	-1	-1	-1	-1	1	2	2	2
9103	3	3	1	-1	-1	1	1	-1	-1	2	2	2
9103	3	4	0	-1	1	-1	-1	1	-1	2	2	2
9104	4	1	0	1	-1	1	1	-1	1	2	2	2
9104	4	2	1	-1	1	1	1	1	-1	2	2	2
9104	4	3	0	-1	-1	-1	-1	-1	-1	2	2	2
9104	4	4	0	1	1	-1	-1	1	1	2	2	2
9201	1	1	0	1	1	1	-1	-1	-1	2	4	6
9201	1	2	0	-1	-1	1	-1	1	1	2	4	6
9201	1	3	0	-1	1	-1	1	-1	1	2	4	6
9201	1	4	1	1	-1	-1	1	1	-1	2	4	6
9202	2	1	0	-1	-1	-1	1	1	1	2	4	6
9202	2	2	0	-1	1	1	-1	-1	1	2	4	6
9202	2	3	0	1	1	-1	1	-1	-1	2	4	6
9202	2	4	1	1	-1	1	-1	1	-1	2	4	6
9203	3	1	1	1	1	1	1	1	1	2	4	6
9203	3	2	0	1	-1	-1	-1	-1	1	2	4	6
9203	3	3	0	-1	-1	1	1	-1	-1	2	4	6
9203	3	4	0	-1	1	-1	-1	1	-1	2	4	6
9204	4	1	1	1	-1	1	1	-1	1	2	4	6
9204	4	2	0	-1	1	1	1	1	-1	2	4	6
9204	4	3	0	-1	-1	-1	-1	-1	-1	2	4	6
9204	4	4	0	1	1	-1	-1	1	1	2	4	6
9301	1	1	1	1	1	1	-1	-1	-1	2	2	5
9301	1	2	0	-1	-1	1	-1	1	1	2	2	5
9301	1	3	0	-1	1	-1	1	-1	1	2	2	5
9301	1	4	0	1	-1	-1	1	1	-1	2	2	5
9302	2	1	0	-1	-1	-1	1	1	1	2	2	5
9302	2	2	0	-1	1	1	-1	-1	1	2	2	5
9302	2	3	1	1	1	-1	1	-1	-1	2	2	5
9302	2	4	0	1	-1	1	-1	1	-1	2	2	5
9303	3	1	0	1	1	1	1	1	1	2	2	5
9303	3	2	0	1	-1	-1	-1	-1	1	2	2	5
9303	3	3	1	-1	-1	1	1	-1	-1	2	2	5
9303	3	4	0	-1	1	-1	-1	1	-1	2	2	5
9304	4	1	0	1	-1	1	1	-1	1	2	2	5
9304	4	2	1	-1	1	1	1	1	-1	2	2	5
9304	4	3	0	-1	-1	-1	-1	-1	-1	2	2	5
9304	4	4	0	1	1	-1	-1	1	1	2	2	5
9401	1	1	1	1	1	1	-1	-1	-1	2	2	8
9401	1	2	0	-1	-1	1	-1	1	1	2	2	8
9401	1	3	0	-1	1	-1	1	-1	1	2	2	8
9401	1	4	0	1	-1	-1	1	1	-1	2	2	8
9402	2	1	0	-1	-1	-1	1	1	1	2	2	8
9402	2	2	1	-1	1	1	-1	-1	1	2	2	8
9402	2	3	0	1	1	-1	1	-1	-1	2	2	8
9402	2	4	0	1	-1	1	-1	1	-1	2	2	8
9403	3	1	1	1	1	1	1	1	1	2	2	8
9403	3	2	0	1	-1	-1	-1	-1	1	2	2	8
9403	3	3	0	-1	-1	1	1	-1	-1	2	2	8
9403	3	4	0	-1	1	-1	-1	1	-1	2	2	8
9404	4	1	1	1	-1	1	1	-1	1	2	2	8
9404	4	2	0	-1	1	1	1	1	-1	2	2	8
9404	4	3	0	-1	-1	-1	-1	-1	-1	2	2	8
9404	4	4	0	1	1	-1	-1	1	1	2	2	8
9501	1	1	0	1	1	1	-1	-1	-1	2	2	4
9501	1	2	0	-1	-1	1	-1	1	1	2	2	4
9501	1	3	0	-1	1	-1	1	-1	1	2	2	4
9501	1	4	1	1	-1	-1	1	1	-1	2	2	4
9502	2	1	0	-1	-1	-1	1	1	1	2	2	4
9502	2	2	0	-1	1	1	-1	-1	1	2	2	4
9502	2	3	1	1	1	-1	1	-1	-1	2	2	4
9502	2	4	0	1	-1	1	-1	1	-1	2	2	4
9503	3	1	1	1	1	1	1	1	1	2	2	4
9503	3	2	0	1	-1	-1	-1	-1	1	2	2	4
9503	3	3	0	-1	-1	1	1	-1	-1	2	2	4
9503	3	4	0	-1	1	-1	-1	1	-1	2	2	4
9504	4	1	1	1	-1	1	1	-1	1	2	2	4
9504	4	2	0	-1	1	1	1	1	-1	2	2	4
9504	4	3	0	-1	-1	-1	-1	-1	-1	2	2	4
9504	4	4	0	1	1	-1	-1	1	1	2	2	4
9601	1	1	0	1	1	1	-1	-1	-1	2	2	6
9601	1	2	0	-1	-1	1	-1	1	1	2	2	6
9601	1	3	0	-1	1	-1	1	-1	1	2	2	6
9601	1	4	1	1	-1	-1	1	1	-1	2	2	6
9602	2	1	0	-1	-1	-1	1	1	1	2	2	6
9602	2	2	0	-1	1	1	-1	-1	1	2	2	6
9602	2	3	1	1	1	-1	1	-1	-1	2	2	6
9602	2	4	0	1	-1	1	-1	1	-1	2	2	6
9603	3	1	1	1	1	1	1	1	1	2	2	6
9603	3	2	0	1	-1	-1	-1	-1	1	2	2	6
9603	3	3	0	-1	-1	1	1	-1	-1	2	2	6
9603	3	4	0	-1	1	-1	-1	1	-1	2	2	6
9604	4	1	1	1	-1	1	1	-1	1	2	2	6
9604	4	2	0	-1	1	1	1	1	-1	2	2	6
9604	4	3	0	-1	-1	-1	-1	-1	-1	2	2	6
9604	4	4	0	1	1	-1	-1	1	1	2	2	6
9701	1	1	1	1	1	1	-1	-1	-1	2	1	8
9701	1	2	0	-1	-1	1	-1	1	1	2	1	8
9701	1	3	0	-1	1	-1	1	-1	1	2	1	8
9701	1	4	0	1	-1	-1	1	1	-1	2	1	8
9702	2	1	0	-1	-1	-1	1	1	1	2	1	8
9702	2	2	0	-1	1	1	-1	-1	1	2	1	8
9702	2	3	1	1	1	-1	1	-1	-1	2	1	8
9702	2	4	0	1	-1	1	-1	1	-1	2	1	8
9703	3	1	1	1	1	1	1	1	1	2	1	8
9703	3	2	0	1	-1	-1	-1	-1	1	2	1	8
9703	3	3	0	-1	-1	1	1	-1	-1	2	1	8
9703	3	4	0	-1	1	-1	-1	1	-1	2	1	8
9704	4	1	1	1	-1	1	1	-1	1	2	1	8
9704	4	2	0	-1	1	1	1	1	-1	2	1	8
9704	4	3	0	-1	-1	-1	-1	-1	-1	2	1	8
9704	4	4	0	1	1	-1	-1	1	1	2	1	8
9801	1	1	1	1	1	1	-1	-1	-1	2	1	8
9801	1	2	0	-1	-1	1	-1	1	1	2	1	8
9801	1	3	0	-1	1	-1	1	-1	1	2	1	8
9801	1	4	0	1	-1	-1	1	1	-1	2	1	8
9802	2	1	0	-1	-1	-1	1	1	1	2	1	8
9802	2	2	1	-1	1	1	-1	-1	1	2	1	8
9802	2	3	0	1	1	-1	1	-1	-1	2	1	8
9802	2	4	0	1	-1	1	-1	1	-1	2	1	8
9803	3	1	1	1	1	1	1	1	1	2	1	8
9803	3	2	0	1	-1	-1	-1	-1	1	2	1	8
9803	3	3	0	-1	-1	1	1	-1	-1	2	1	8
9803	3	4	0	-1	1	-1	-1	1	-1	2	1	8
9804	4	1	0	1	-1	1	1	-1	1	2	1	8
9804	4	2	0	-1	1	1	1	1	-1	2	1	8
9804	4	3	0	-1	-1	-1	-1	-1	-1	2	1	8
9804	4	4	1	1	1	-1	-1	1	1	2	1	8
9901	1	1	0	1	1	1	-1	-1	-1	2	2	2
9901	1	2	1	-1	-1	1	-1	1	1	2	2	2
9901	1	3	0	-1	1	-1	1	-1	1	2	2	2
9901	1	4	0	1	-1	-1	1	1	-1	2	2	2
9902	2	1	0	-1	-1	-1	1	1	1	2	2	2
9902	2	2	1	-1	1	1	-1	-1	1	2	2	2
9902	2	3	0	1	1	-1	1	-1	-1	2	2	2
9902	2	4	0	1	-1	1	-1	1	-1	2	2	2
9903	3	1	1	1	1	1	1	1	1	2	2	2
9903	3	2	0	1	-1	-1	-1	-1	1	2	2	2
9903	3	3	0	-1	-1	1	1	-1	-1	2	2	2
9903	3	4	0	-1	1	-1	-1	1	-1	2	2	2
9904	4	1	0	1	-1	1	1	-1	1	2	2	2
9904	4	2	0	-1	1	1	1	1	-1	2	2	2
9904	4	3	1	-1	-1	-1	-1	-1	-1	2	2	2
9904	4	4	0	1	1	-1	-1	1	1	2	2	2
10001	1	1	0	1	1	1	-1	-1	-1	1	2	17
10001	1	2	0	-1	-1	1	-1	1	1	1	2	17
10001	1	3	0	-1	1	-1	1	-1	1	1	2	17
10001	1	4	1	1	-1	-1	1	1	-1	1	2	17
10002	2	1	0	-1	-1	-1	1	1	1	1	2	17
10002	2	2	1	-1	1	1	-1	-1	1	1	2	17
10002	2	3	0	1	1	-1	1	-1	-1	1	2	17
10002	2	4	0	1	-1	1	-1	1	-1	1	2	17
10003	3	1	1	1	1	1	1	1	1	1	2	17
10003	3	2	0	1	-1	-1	-1	-1	1	1	2	17
10003	3	3	0	-1	-1	1	1	-1	-1	1	2	17
10003	3	4	0	-1	1	-1	-1	1	-1	1	2	17
10004	4	1	0	1	-1	1	1	-1	1	1	2	17
10004	4	2	1	-1	1	1	1	1	-1	1	2	17
10004	4	3	0	-1	-1	-1	-1	-1	-1	1	2	17
10004	4	4	0	1	1	-1	-1	1	1	1	2	17
10103	3	1	1	1	1	1	1	1	1	1	1	7
10103	3	2	0	1	-1	-1	-1	-1	1	1	1	7
10103	3	3	0	-1	-1	1	1	-1	-1	1	1	7
10103	3	4	0	-1	1	-1	-1	1	-1	1	1	7
10104	4	1	1	1	-1	1	1	-1	1	1	1	7
10104	4	2	0	-1	1	1	1	1	-1	1	1	7
10104	4	3	0	-1	-1	-1	-1	-1	-1	1	1	7
10104	4	4	0	1	1	-1	-1	1	1	1	1	7
10201	1	1	0	1	1	1	-1	-1	-1	1	4	7
10201	1	2	0	-1	-1	1	-1	1	1	1	4	7
10201	1	3	0	-1	1	-1	1	-1	1	1	4	7
10201	1	4	1	1	-1	-1	1	1	-1	1	4	7
10202	2	1	0	-1	-1	-1	1	1	1	1	4	7
10202	2	2	1	-1	1	1	-1	-1	1	1	4	7
10202	2	3	0	1	1	-1	1	-1	-1	1	4	7
10202	2	4	0	1	-1	1	-1	1	-1	1	4	7
10203	3	1	1	1	1	1	1	1	1	1	4	7
10203	3	2	0	1	-1	-1	-1	-1	1	1	4	7
10203	3	3	0	-1	-1	1	1	-1	-1	1	4	7
10203	3	4	0	-1	1	-1	-1	1	-1	1	4	7
10204	4	1	1	1	-1	1	1	-1	1	1	4	7
10204	4	2	0	-1	1	1	1	1	-1	1	4	7
10204	4	3	0	-1	-1	-1	-1	-1	-1	1	4	7
10204	4	4	0	1	1	-1	-1	1	1	1	4	7
10301	1	1	0	1	1	1	-1	-1	-1	1	2	9
10301	1	2	0	-1	-1	1	-1	1	1	1	2	9
10301	1	3	0	-1	1	-1	1	-1	1	1	2	9
10301	1	4	1	1	-1	-1	1	1	-1	1	2	9
10302	2	1	0	-1	-1	-1	1	1	1	1	2	9
10302	2	2	1	-1	1	1	-1	-1	1	1	2	9
10302	2	3	0	1	1	-1	1	-1	-1	1	2	9
10302	2	4	0	1	-1	1	-1	1	-1	1	2	9
10303	3	1	1	1	1	1	1	1	1	1	2	9
10303	3	2	0	1	-1	-1	-1	-1	1	1	2	9
10303	3	3	0	-1	-1	1	1	-1	-1	1	2	9
10303	3	4	0	-1	1	-1	-1	1	-1	1	2	9
10304	4	1	0	1	-1	1	1	-1	1	1	2	9
10304	4	2	1	-1	1	1	1	1	-1	1	2	9
10304	4	3	0	-1	-1	-1	-1	-1	-1	1	2	9
10304	4	4	0	1	1	-1	-1	1	1	1	2	9
10401	1	1	0	1	1	1	-1	-1	-1	1	4	16
10401	1	2	0	-1	-1	1	-1	1	1	1	4	16
10401	1	3	0	-1	1	-1	1	-1	1	1	4	16
10401	1	4	1	1	-1	-1	1	1	-1	1	4	16
10402	2	1	0	-1	-1	-1	1	1	1	1	4	16
10402	2	2	1	-1	1	1	-1	-1	1	1	4	16
10402	2	3	0	1	1	-1	1	-1	-1	1	4	16
10402	2	4	0	1	-1	1	-1	1	-1	1	4	16
10403	3	1	0	1	1	1	1	1	1	1	4	16
10403	3	2	0	1	-1	-1	-1	-1	1	1	4	16
10403	3	3	0	-1	-1	1	1	-1	-1	1	4	16
10403	3	4	1	-1	1	-1	-1	1	-1	1	4	16
10404	4	1	0	1	-1	1	1	-1	1	1	4	16
10404	4	2	0	-1	1	1	1	1	-1	1	4	16
10404	4	3	0	-1	-1	-1	-1	-1	-1	1	4	16
10404	4	4	1	1	1	-1	-1	1	1	1	4	16
10501	1	1	0	1	1	1	-1	-1	-1	1	2	8
10501	1	2	0	-1	-1	1	-1	1	1	1	2	8
10501	1	3	0	-1	1	-1	1	-1	1	1	2	8
10501	1	4	1	1	-1	-1	1	1	-1	1	2	8
10502	2	1	0	-1	-1	-1	1	1	1	1	2	8
10502	2	2	1	-1	1	1	-1	-1	1	1	2	8
10502	2	3	0	1	1	-1	1	-1	-1	1	2	8
10502	2	4	0	1	-1	1	-1	1	-1	1	2	8
10503	3	1	0	1	1	1	1	1	1	1	2	8
10503	3	2	0	1	-1	-1	-1	-1	1	1	2	8
10503	3	3	1	-1	-1	1	1	-1	-1	1	2	8
10503	3	4	0	-1	1	-1	-1	1	-1	1	2	8
10504	4	1	0	1	-1	1	1	-1	1	1	2	8
10504	4	2	1	-1	1	1	1	1	-1	1	2	8
10504	4	3	0	-1	-1	-1	-1	-1	-1	1	2	8
10504	4	4	0	1	1	-1	-1	1	1	1	2	8
10601	1	1	0	1	1	1	-1	-1	-1	1	2	6
10601	1	2	0	-1	-1	1	-1	1	1	1	2	6
10601	1	3	0	-1	1	-1	1	-1	1	1	2	6
10601	1	4	1	1	-1	-1	1	1	-1	1	2	6
10602	2	1	0	-1	-1	-1	1	1	1	1	2	6
10602	2	2	1	-1	1	1	-1	-1	1	1	2	6
10602	2	3	0	1	1	-1	1	-1	-1	1	2	6
10602	2	4	0	1	-1	1	-1	1	-1	1	2	6
10603	3	1	1	1	1	1	1	1	1	1	2	6
10603	3	2	0	1	-1	-1	-1	-1	1	1	2	6
10603	3	3	0	-1	-1	1	1	-1	-1	1	2	6
10603	3	4	0	-1	1	-1	-1	1	-1	1	2	6
10604	4	1	0	1	-1	1	1	-1	1	1	2	6
10604	4	2	1	-1	1	1	1	1	-1	1	2	6
10604	4	3	0	-1	-1	-1	-1	-1	-1	1	2	6
10604	4	4	0	1	1	-1	-1	1	1	1	2	6
10701	1	1	0	1	1	1	-1	-1	-1	1	4	8
10701	1	2	0	-1	-1	1	-1	1	1	1	4	8
10701	1	3	0	-1	1	-1	1	-1	1	1	4	8
10701	1	4	1	1	-1	-1	1	1	-1	1	4	8
10702	2	1	1	-1	-1	-1	1	1	1	1	4	8
10702	2	2	0	-1	1	1	-1	-1	1	1	4	8
10702	2	3	0	1	1	-1	1	-1	-1	1	4	8
10702	2	4	0	1	-1	1	-1	1	-1	1	4	8
10703	3	1	1	1	1	1	1	1	1	1	4	8
10703	3	2	0	1	-1	-1	-1	-1	1	1	4	8
10703	3	3	0	-1	-1	1	1	-1	-1	1	4	8
10703	3	4	0	-1	1	-1	-1	1	-1	1	4	8
10704	4	1	0	1	-1	1	1	-1	1	1	4	8
10704	4	2	1	-1	1	1	1	1	-1	1	4	8
10704	4	3	0	-1	-1	-1	-1	-1	-1	1	4	8
10704	4	4	0	1	1	-1	-1	1	1	1	4	8
10802	2	1	0	-1	-1	-1	1	1	1	1	4	16
10802	2	2	1	-1	1	1	-1	-1	1	1	4	16
10802	2	3	0	1	1	-1	1	-1	-1	1	4	16
10802	2	4	0	1	-1	1	-1	1	-1	1	4	16
10803	3	1	1	1	1	1	1	1	1	1	4	16
10803	3	2	0	1	-1	-1	-1	-1	1	1	4	16
10803	3	3	0	-1	-1	1	1	-1	-1	1	4	16
10803	3	4	0	-1	1	-1	-1	1	-1	1	4	16
10901	1	1	0	1	1	1	-1	-1	-1	1	5	7
10901	1	2	0	-1	-1	1	-1	1	1	1	5	7
10901	1	3	0	-1	1	-1	1	-1	1	1	5	7
10901	1	4	1	1	-1	-1	1	1	-1	1	5	7
10902	2	1	0	-1	-1	-1	1	1	1	1	5	7
10902	2	2	1	-1	1	1	-1	-1	1	1	5	7
10902	2	3	0	1	1	-1	1	-1	-1	1	5	7
10902	2	4	0	1	-1	1	-1	1	-1	1	5	7
10903	3	1	1	1	1	1	1	1	1	1	5	7
10903	3	2	0	1	-1	-1	-1	-1	1	1	5	7
10903	3	3	0	-1	-1	1	1	-1	-1	1	5	7
10903	3	4	0	-1	1	-1	-1	1	-1	1	5	7
10904	4	1	1	1	-1	1	1	-1	1	1	5	7
10904	4	2	0	-1	1	1	1	1	-1	1	5	7
10904	4	3	0	-1	-1	-1	-1	-1	-1	1	5	7
10904	4	4	0	1	1	-1	-1	1	1	1	5	7
11001	1	1	0	1	1	1	-1	-1	-1	1	4	15
11001	1	2	1	-1	-1	1	-1	1	1	1	4	15
11001	1	3	0	-1	1	-1	1	-1	1	1	4	15
11001	1	4	0	1	-1	-1	1	1	-1	1	4	15
11002	2	1	1	-1	-1	-1	1	1	1	1	4	15
11002	2	2	0	-1	1	1	-1	-1	1	1	4	15
11002	2	3	0	1	1	-1	1	-1	-1	1	4	15
11002	2	4	0	1	-1	1	-1	1	-1	1	4	15
11003	3	1	0	1	1	1	1	1	1	1	4	15
11003	3	2	0	1	-1	-1	-1	-1	1	1	4	15
11003	3	3	1	-1	-1	1	1	-1	-1	1	4	15
11003	3	4	0	-1	1	-1	-1	1	-1	1	4	15
11004	4	1	1	1	-1	1	1	-1	1	1	4	15
11004	4	2	0	-1	1	1	1	1	-1	1	4	15
11004	4	3	0	-1	-1	-1	-1	-1	-1	1	4	15
11004	4	4	0	1	1	-1	-1	1	1	1	4	15
11101	1	1	0	1	1	1	-1	-1	-1	1	4	4
11101	1	2	0	-1	-1	1	-1	1	1	1	4	4
11101	1	3	1	-1	1	-1	1	-1	1	1	4	4
11101	1	4	0	1	-1	-1	1	1	-1	1	4	4
11102	2	1	0	-1	-1	-1	1	1	1	1	4	4
11102	2	2	1	-1	1	1	-1	-1	1	1	4	4
11102	2	3	0	1	1	-1	1	-1	-1	1	4	4
11102	2	4	0	1	-1	1	-1	1	-1	1	4	4
11103	3	1	1	1	1	1	1	1	1	1	4	4
11103	3	2	0	1	-1	-1	-1	-1	1	1	4	4
11103	3	3	0	-1	-1	1	1	-1	-1	1	4	4
11103	3	4	0	-1	1	-1	-1	1	-1	1	4	4
11104	4	1	1	1	-1	1	1	-1	1	1	4	4
11104	4	2	0	-1	1	1	1	1	-1	1	4	4
11104	4	3	0	-1	-1	-1	-1	-1	-1	1	4	4
11104	4	4	0	1	1	-1	-1	1	1	1	4	4
11201	1	1	0	1	1	1	-1	-1	-1	1	4	15
11201	1	2	0	-1	-1	1	-1	1	1	1	4	15
11201	1	3	0	-1	1	-1	1	-1	1	1	4	15
11201	1	4	1	1	-1	-1	1	1	-1	1	4	15
11202	2	1	1	-1	-1	-1	1	1	1	1	4	15
11202	2	2	0	-1	1	1	-1	-1	1	1	4	15
11202	2	3	0	1	1	-1	1	-1	-1	1	4	15
11202	2	4	0	1	-1	1	-1	1	-1	1	4	15
11203	3	1	1	1	1	1	1	1	1	1	4	15
11203	3	2	0	1	-1	-1	-1	-1	1	1	4	15
11203	3	3	0	-1	-1	1	1	-1	-1	1	4	15
11203	3	4	0	-1	1	-1	-1	1	-1	1	4	15
11204	4	1	1	1	-1	1	1	-1	1	1	4	15
11204	4	2	0	-1	1	1	1	1	-1	1	4	15
11204	4	3	0	-1	-1	-1	-1	-1	-1	1	4	15
11204	4	4	0	1	1	-1	-1	1	1	1	4	15
11301	1	1	0	1	1	1	-1	-1	-1	1	4	16
11301	1	2	0	-1	-1	1	-1	1	1	1	4	16
11301	1	3	0	-1	1	-1	1	-1	1	1	4	16
11301	1	4	1	1	-1	-1	1	1	-1	1	4	16
11302	2	1	0	-1	-1	-1	1	1	1	1	4	16
11302	2	2	1	-1	1	1	-1	-1	1	1	4	16
11302	2	3	0	1	1	-1	1	-1	-1	1	4	16
11302	2	4	0	1	-1	1	-1	1	-1	1	4	16
11303	3	1	1	1	1	1	1	1	1	1	4	16
11303	3	2	0	1	-1	-1	-1	-1	1	1	4	16
11303	3	3	0	-1	-1	1	1	-1	-1	1	4	16
11303	3	4	0	-1	1	-1	-1	1	-1	1	4	16
11304	4	1	0	1	-1	1	1	-1	1	1	4	16
11304	4	2	1	-1	1	1	1	1	-1	1	4	16
11304	4	3	0	-1	-1	-1	-1	-1	-1	1	4	16
11304	4	4	0	1	1	-1	-1	1	1	1	4	16
11401	1	1	1	1	1	1	-1	-1	-1	1	4	27
11401	1	2	0	-1	-1	1	-1	1	1	1	4	27
11401	1	3	0	-1	1	-1	1	-1	1	1	4	27
11401	1	4	0	1	-1	-1	1	1	-1	1	4	27
11402	2	1	0	-1	-1	-1	1	1	1	1	4	27
11402	2	2	1	-1	1	1	-1	-1	1	1	4	27
11402	2	3	0	1	1	-1	1	-1	-1	1	4	27
11402	2	4	0	1	-1	1	-1	1	-1	1	4	27
11403	3	1	0	1	1	1	1	1	1	1	4	27
11403	3	2	0	1	-1	-1	-1	-1	1	1	4	27
11403	3	3	1	-1	-1	1	1	-1	-1	1	4	27
11403	3	4	0	-1	1	-1	-1	1	-1	1	4	27
11404	4	1	0	1	-1	1	1	-1	1	1	4	27
11404	4	2	1	-1	1	1	1	1	-1	1	4	27
11404	4	3	0	-1	-1	-1	-1	-1	-1	1	4	27
11404	4	4	0	1	1	-1	-1	1	1	1	4	27
11501	1	1	0	1	1	1	-1	-1	-1	1	4	17
11501	1	2	0	-1	-1	1	-1	1	1	1	4	17
11501	1	3	0	-1	1	-1	1	-1	1	1	4	17
11501	1	4	1	1	-1	-1	1	1	-1	1	4	17
11502	2	1	0	-1	-1	-1	1	1	1	1	4	17
11502	2	2	1	-1	1	1	-1	-1	1	1	4	17
11502	2	3	0	1	1	-1	1	-1	-1	1	4	17
11502	2	4	0	1	-1	1	-1	1	-1	1	4	17
11503	3	1	0	1	1	1	1	1	1	1	4	17
11503	3	2	0	1	-1	-1	-1	-1	1	1	4	17
11503	3	3	1	-1	-1	1	1	-1	-1	1	4	17
11503	3	4	0	-1	1	-1	-1	1	-1	1	4	17
11504	4	1	1	1	-1	1	1	-1	1	1	4	17
11504	4	2	0	-1	1	1	1	1	-1	1	4	17
11504	4	3	0	-1	-1	-1	-1	-1	-1	1	4	17
11504	4	4	0	1	1	-1	-1	1	1	1	4	17
11601	1	1	0	1	1	1	-1	-1	-1	1	6	10
11601	1	2	0	-1	-1	1	-1	1	1	1	6	10
11601	1	3	0	-1	1	-1	1	-1	1	1	6	10
11601	1	4	1	1	-1	-1	1	1	-1	1	6	10
11602	2	1	0	-1	-1	-1	1	1	1	1	6	10
11602	2	2	1	-1	1	1	-1	-1	1	1	6	10
11602	2	3	0	1	1	-1	1	-1	-1	1	6	10
11602	2	4	0	1	-1	1	-1	1	-1	1	6	10
11603	3	1	1	1	1	1	1	1	1	1	6	10
11603	3	2	0	1	-1	-1	-1	-1	1	1	6	10
11603	3	3	0	-1	-1	1	1	-1	-1	1	6	10
11603	3	4	0	-1	1	-1	-1	1	-1	1	6	10
11604	4	1	1	1	-1	1	1	-1	1	1	6	10
11604	4	2	0	-1	1	1	1	1	-1	1	6	10
11604	4	3	0	-1	-1	-1	-1	-1	-1	1	6	10
11604	4	4	0	1	1	-1	-1	1	1	1	6	10
11701	1	1	0	1	1	1	-1	-1	-1	1	3	16
11701	1	2	0	-1	-1	1	-1	1	1	1	3	16
11701	1	3	0	-1	1	-1	1	-1	1	1	3	16
11701	1	4	1	1	-1	-1	1	1	-1	1	3	16
11702	2	1	0	-1	-1	-1	1	1	1	1	3	16
11702	2	2	1	-1	1	1	-1	-1	1	1	3	16
11702	2	3	0	1	1	-1	1	-1	-1	1	3	16
11702	2	4	0	1	-1	1	-1	1	-1	1	3	16
11703	3	1	1	1	1	1	1	1	1	1	3	16
11703	3	2	0	1	-1	-1	-1	-1	1	1	3	16
11703	3	3	0	-1	-1	1	1	-1	-1	1	3	16
11703	3	4	0	-1	1	-1	-1	1	-1	1	3	16
11704	4	1	1	1	-1	1	1	-1	1	1	3	16
11704	4	2	0	-1	1	1	1	1	-1	1	3	16
11704	4	3	0	-1	-1	-1	-1	-1	-1	1	3	16
11704	4	4	0	1	1	-1	-1	1	1	1	3	16
11801	1	1	0	1	1	1	-1	-1	-1	1	4	25
11801	1	2	0	-1	-1	1	-1	1	1	1	4	25
11801	1	3	0	-1	1	-1	1	-1	1	1	4	25
11801	1	4	1	1	-1	-1	1	1	-1	1	4	25
11802	2	1	0	-1	-1	-1	1	1	1	1	4	25
11802	2	2	0	-1	1	1	-1	-1	1	1	4	25
11802	2	3	0	1	1	-1	1	-1	-1	1	4	25
11802	2	4	1	1	-1	1	-1	1	-1	1	4	25
11803	3	1	1	1	1	1	1	1	1	1	4	25
11803	3	2	0	1	-1	-1	-1	-1	1	1	4	25
11803	3	3	0	-1	-1	1	1	-1	-1	1	4	25
11803	3	4	0	-1	1	-1	-1	1	-1	1	4	25
11804	4	1	0	1	-1	1	1	-1	1	1	4	25
11804	4	2	0	-1	1	1	1	1	-1	1	4	25
11804	4	3	0	-1	-1	-1	-1	-1	-1	1	4	25
11804	4	4	1	1	1	-1	-1	1	1	1	4	25
11901	1	1	0	1	1	1	-1	-1	-1	1	4	12
11901	1	2	0	-1	-1	1	-1	1	1	1	4	12
11901	1	3	0	-1	1	-1	1	-1	1	1	4	12
11901	1	4	1	1	-1	-1	1	1	-1	1	4	12
11902	2	1	0	-1	-1	-1	1	1	1	1	4	12
11902	2	2	0	-1	1	1	-1	-1	1	1	4	12
11902	2	3	0	1	1	-1	1	-1	-1	1	4	12
11902	2	4	1	1	-1	1	-1	1	-1	1	4	12
11903	3	1	1	1	1	1	1	1	1	1	4	12
11903	3	2	0	1	-1	-1	-1	-1	1	1	4	12
11903	3	3	0	-1	-1	1	1	-1	-1	1	4	12
11903	3	4	0	-1	1	-1	-1	1	-1	1	4	12
11904	4	1	1	1	-1	1	1	-1	1	1	4	12
11904	4	2	0	-1	1	1	1	1	-1	1	4	12
11904	4	3	0	-1	-1	-1	-1	-1	-1	1	4	12
11904	4	4	0	1	1	-1	-1	1	1	1	4	12
12001	1	1	0	1	1	1	-1	-1	-1	1	6	8
12001	1	2	0	-1	-1	1	-1	1	1	1	6	8
12001	1	3	0	-1	1	-1	1	-1	1	1	6	8
12001	1	4	1	1	-1	-1	1	1	-1	1	6	8
12002	2	1	0	-1	-1	-1	1	1	1	1	6	8
12002	2	2	0	-1	1	1	-1	-1	1	1	6	8
12002	2	3	0	1	1	-1	1	-1	-1	1	6	8
12002	2	4	1	1	-1	1	-1	1	-1	1	6	8
12003	3	1	1	1	1	1	1	1	1	1	6	8
12003	3	2	0	1	-1	-1	-1	-1	1	1	6	8
12003	3	3	0	-1	-1	1	1	-1	-1	1	6	8
12003	3	4	0	-1	1	-1	-1	1	-1	1	6	8
12004	4	1	1	1	-1	1	1	-1	1	1	6	8
12004	4	2	0	-1	1	1	1	1	-1	1	6	8
12004	4	3	0	-1	-1	-1	-1	-1	-1	1	6	8
12004	4	4	0	1	1	-1	-1	1	1	1	6	8
12101	1	1	1	1	1	1	-1	-1	-1	1	4	4
12101	1	2	0	-1	-1	1	-1	1	1	1	4	4
12101	1	3	0	-1	1	-1	1	-1	1	1	4	4
12101	1	4	0	1	-1	-1	1	1	-1	1	4	4
12102	2	1	0	-1	-1	-1	1	1	1	1	4	4
12102	2	2	1	-1	1	1	-1	-1	1	1	4	4
12102	2	3	0	1	1	-1	1	-1	-1	1	4	4
12102	2	4	0	1	-1	1	-1	1	-1	1	4	4
12103	3	1	1	1	1	1	1	1	1	1	4	4
12103	3	2	0	1	-1	-1	-1	-1	1	1	4	4
12103	3	3	0	-1	-1	1	1	-1	-1	1	4	4
12103	3	4	0	-1	1	-1	-1	1	-1	1	4	4
12104	4	1	0	1	-1	1	1	-1	1	1	4	4
12104	4	2	0	-1	1	1	1	1	-1	1	4	4
12104	4	3	0	-1	-1	-1	-1	-1	-1	1	4	4
12104	4	4	1	1	1	-1	-1	1	1	1	4	4
12201	1	1	0	1	1	1	-1	-1	-1	1	2	11
12201	1	2	0	-1	-1	1	-1	1	1	1	2	11
12201	1	3	0	-1	1	-1	1	-1	1	1	2	11
12201	1	4	1	1	-1	-1	1	1	-1	1	2	11
12202	2	1	0	-1	-1	-1	1	1	1	1	2	11
12202	2	2	0	-1	1	1	-1	-1	1	1	2	11
12202	2	3	0	1	1	-1	1	-1	-1	1	2	11
12202	2	4	1	1	-1	1	-1	1	-1	1	2	11
12203	3	1	1	1	1	1	1	1	1	1	2	11
12203	3	2	0	1	-1	-1	-1	-1	1	1	2	11
12203	3	3	0	-1	-1	1	1	-1	-1	1	2	11
12203	3	4	0	-1	1	-1	-1	1	-1	1	2	11
12204	4	1	0	1	-1	1	1	-1	1	1	2	11
12204	4	2	0	-1	1	1	1	1	-1	1	2	11
12204	4	3	0	-1	-1	-1	-1	-1	-1	1	2	11
12204	4	4	1	1	1	-1	-1	1	1	1	2	11
12301	1	1	0	1	1	1	-1	-1	-1	1	3	12
12301	1	2	0	-1	-1	1	-1	1	1	1	3	12
12301	1	3	0	-1	1	-1	1	-1	1	1	3	12
12301	1	4	1	1	-1	-1	1	1	-1	1	3	12
12302	2	1	0	-1	-1	-1	1	1	1	1	3	12
12302	2	2	0	-1	1	1	-1	-1	1	1	3	12
12302	2	3	0	1	1	-1	1	-1	-1	1	3	12
12302	2	4	1	1	-1	1	-1	1	-1	1	3	12
12303	3	1	1	1	1	1	1	1	1	1	3	12
12303	3	2	0	1	-1	-1	-1	-1	1	1	3	12
12303	3	3	0	-1	-1	1	1	-1	-1	1	3	12
12303	3	4	0	-1	1	-1	-1	1	-1	1	3	12
12304	4	1	0	1	-1	1	1	-1	1	1	3	12
12304	4	2	0	-1	1	1	1	1	-1	1	3	12
12304	4	3	0	-1	-1	-1	-1	-1	-1	1	3	12
12304	4	4	1	1	1	-1	-1	1	1	1	3	12
12401	1	1	0	1	1	1	-1	-1	-1	1	1	11
12401	1	2	0	-1	-1	1	-1	1	1	1	1	11
12401	1	3	0	-1	1	-1	1	-1	1	1	1	11
12401	1	4	1	1	-1	-1	1	1	-1	1	1	11
12402	2	1	0	-1	-1	-1	1	1	1	1	1	11
12402	2	2	0	-1	1	1	-1	-1	1	1	1	11
12402	2	3	0	1	1	-1	1	-1	-1	1	1	11
12402	2	4	1	1	-1	1	-1	1	-1	1	1	11
12403	3	1	1	1	1	1	1	1	1	1	1	11
12403	3	2	0	1	-1	-1	-1	-1	1	1	1	11
12403	3	3	0	-1	-1	1	1	-1	-1	1	1	11
12403	3	4	0	-1	1	-1	-1	1	-1	1	1	11
12404	4	1	0	1	-1	1	1	-1	1	1	1	11
12404	4	2	0	-1	1	1	1	1	-1	1	1	11
12404	4	3	0	-1	-1	-1	-1	-1	-1	1	1	11
12404	4	4	1	1	1	-1	-1	1	1	1	1	11
12501	1	1	0	1	1	1	-1	-1	-1	1	1	11
12501	1	2	0	-1	-1	1	-1	1	1	1	1	11
12501	1	3	0	-1	1	-1	1	-1	1	1	1	11
12501	1	4	1	1	-1	-1	1	1	-1	1	1	11
12502	2	1	0	-1	-1	-1	1	1	1	1	1	11
12502	2	2	0	-1	1	1	-1	-1	1	1	1	11
12502	2	3	0	1	1	-1	1	-1	-1	1	1	11
12502	2	4	1	1	-1	1	-1	1	-1	1	1	11
12503	3	1	1	1	1	1	1	1	1	1	1	11
12503	3	2	0	1	-1	-1	-1	-1	1	1	1	11
12503	3	3	0	-1	-1	1	1	-1	-1	1	1	11
12503	3	4	0	-1	1	-1	-1	1	-1	1	1	11
12504	4	1	1	1	-1	1	1	-1	1	1	1	11
12504	4	2	0	-1	1	1	1	1	-1	1	1	11
12504	4	3	0	-1	-1	-1	-1	-1	-1	1	1	11
12504	4	4	0	1	1	-1	-1	1	1	1	1	11
12601	1	1	0	1	1	1	-1	-1	-1	1	4	9
12601	1	2	0	-1	-1	1	-1	1	1	1	4	9
12601	1	3	0	-1	1	-1	1	-1	1	1	4	9
12601	1	4	1	1	-1	-1	1	1	-1	1	4	9
12602	2	1	1	-1	-1	-1	1	1	1	1	4	9
12602	2	2	0	-1	1	1	-1	-1	1	1	4	9
12602	2	3	0	1	1	-1	1	-1	-1	1	4	9
12602	2	4	0	1	-1	1	-1	1	-1	1	4	9
12603	3	1	1	1	1	1	1	1	1	1	4	9
12603	3	2	0	1	-1	-1	-1	-1	1	1	4	9
12603	3	3	0	-1	-1	1	1	-1	-1	1	4	9
12603	3	4	0	-1	1	-1	-1	1	-1	1	4	9
12604	4	1	1	1	-1	1	1	-1	1	1	4	9
12604	4	2	0	-1	1	1	1	1	-1	1	4	9
12604	4	3	0	-1	-1	-1	-1	-1	-1	1	4	9
[truncated: 3,893 more rows]

## Sheet: ewe preference data
ID	block	alt	choice	size	color	growth	lambing	mothering	litter	tail	districts	education	flock
101	1	1	0	-1	-1	1	-1	1	1	-1	1	4	13
101	1	2	1	1	1	-1	1	-1	-1	1	1	4	13
101	1	3	0	1	1	1	-1	-1	-1	-1	1	4	13
101	1	4	0	-1	-1	-1	1	1	1	1	1	4	13
102	2	1	0	-1	1	-1	1	-1	1	-1	1	4	13
102	2	2	0	1	-1	-1	1	1	-1	-1	1	4	13
102	2	3	0	-1	1	1	-1	-1	1	1	1	4	13
102	2	4	1	1	-1	1	-1	1	-1	1	1	4	13
103	3	1	1	-1	1	1	1	1	-1	-1	1	4	13
103	3	2	0	-1	1	-1	-1	1	-1	1	1	4	13
103	3	3	0	1	-1	-1	-1	-1	1	1	1	4	13
103	3	4	0	1	-1	1	1	-1	1	-1	1	4	13
104	4	1	0	1	1	1	1	1	1	1	1	4	13
104	4	2	1	1	1	-1	-1	1	1	-1	1	4	13
104	4	3	0	-1	-1	1	1	-1	-1	1	1	4	13
104	4	4	0	-1	-1	-1	-1	-1	-1	-1	1	4	13
201	1	1	0	-1	-1	1	-1	1	1	-1	2	2	5
201	1	2	1	1	1	-1	1	-1	-1	1	2	2	5
201	1	3	0	1	1	1	-1	-1	-1	-1	2	2	5
201	1	4	0	-1	-1	-1	1	1	1	1	2	2	5
202	2	1	0	-1	1	-1	1	-1	1	-1	2	2	5
202	2	2	0	1	-1	-1	1	1	-1	-1	2	2	5
202	2	3	0	-1	1	1	-1	-1	1	1	2	2	5
202	2	4	1	1	-1	1	-1	1	-1	1	2	2	5
203	3	1	0	-1	1	1	1	1	-1	-1	2	2	5
203	3	2	0	-1	1	-1	-1	1	-1	1	2	2	5
203	3	3	0	1	-1	-1	-1	-1	1	1	2	2	5
203	3	4	1	1	-1	1	1	-1	1	-1	2	2	5
204	4	1	1	1	1	1	1	1	1	1	2	2	5
204	4	2	0	1	1	-1	-1	1	1	-1	2	2	5
204	4	3	0	-1	-1	1	1	-1	-1	1	2	2	5
204	4	4	0	-1	-1	-1	-1	-1	-1	-1	2	2	5
301	1	1	0	-1	-1	1	-1	1	1	-1	2	2	8
301	1	2	1	1	1	-1	1	-1	-1	1	2	2	8
301	1	3	0	1	1	1	-1	-1	-1	-1	2	2	8
301	1	4	0	-1	-1	-1	1	1	1	1	2	2	8
302	2	1	0	-1	1	-1	1	-1	1	-1	2	2	8
302	2	2	0	1	-1	-1	1	1	-1	-1	2	2	8
302	2	3	0	-1	1	1	-1	-1	1	1	2	2	8
302	2	4	1	1	-1	1	-1	1	-1	1	2	2	8
303	3	1	0	-1	1	1	1	1	-1	-1	2	2	8
303	3	2	0	-1	1	-1	-1	1	-1	1	2	2	8
303	3	3	0	1	-1	-1	-1	-1	1	1	2	2	8
303	3	4	1	1	-1	1	1	-1	1	-1	2	2	8
304	4	1	1	1	1	1	1	1	1	1	2	2	8
304	4	2	0	1	1	-1	-1	1	1	-1	2	2	8
304	4	3	0	-1	-1	1	1	-1	-1	1	2	2	8
304	4	4	0	-1	-1	-1	-1	-1	-1	-1	2	2	8
401	1	1	0	-1	-1	1	-1	1	1	-1	1	1	11
401	1	2	0	1	1	-1	1	-1	-1	1	1	1	11
401	1	3	0	1	1	1	-1	-1	-1	-1	1	1	11
401	1	4	1	-1	-1	-1	1	1	1	1	1	1	11
402	2	1	0	-1	1	-1	1	-1	1	-1	1	1	11
402	2	2	0	1	-1	-1	1	1	-1	-1	1	1	11
402	2	3	0	-1	1	1	-1	-1	1	1	1	1	11
402	2	4	1	1	-1	1	-1	1	-1	1	1	1	11
403	3	1	0	-1	1	1	1	1	-1	-1	1	1	11
403	3	2	0	-1	1	-1	-1	1	-1	1	1	1	11
403	3	3	0	1	-1	-1	-1	-1	1	1	1	1	11
403	3	4	1	1	-1	1	1	-1	1	-1	1	1	11
404	4	1	1	1	1	1	1	1	1	1	1	1	11
404	4	2	0	1	1	-1	-1	1	1	-1	1	1	11
404	4	3	0	-1	-1	1	1	-1	-1	1	1	1	11
404	4	4	0	-1	-1	-1	-1	-1	-1	-1	1	1	11
501	1	1	0	-1	-1	1	-1	1	1	-1	1	5	19
501	1	2	0	1	1	-1	1	-1	-1	1	1	5	19
501	1	3	0	1	1	1	-1	-1	-1	-1	1	5	19
501	1	4	1	-1	-1	-1	1	1	1	1	1	5	19
502	2	1	0	-1	1	-1	1	-1	1	-1	1	5	19
502	2	2	1	1	-1	-1	1	1	-1	-1	1	5	19
502	2	3	0	-1	1	1	-1	-1	1	1	1	5	19
502	2	4	0	1	-1	1	-1	1	-1	1	1	5	19
503	3	1	0	-1	1	1	1	1	-1	-1	1	5	19
503	3	2	1	-1	1	-1	-1	1	-1	1	1	5	19
503	3	3	0	1	-1	-1	-1	-1	1	1	1	5	19
503	3	4	0	1	-1	1	1	-1	1	-1	1	5	19
504	4	1	1	1	1	1	1	1	1	1	1	5	19
504	4	2	0	1	1	-1	-1	1	1	-1	1	5	19
504	4	3	0	-1	-1	1	1	-1	-1	1	1	5	19
504	4	4	0	-1	-1	-1	-1	-1	-1	-1	1	5	19
601	1	1	0	-1	-1	1	-1	1	1	-1	2	5	7
601	1	2	0	1	1	-1	1	-1	-1	1	2	5	7
601	1	3	0	1	1	1	-1	-1	-1	-1	2	5	7
601	1	4	1	-1	-1	-1	1	1	1	1	2	5	7
602	2	1	0	-1	1	-1	1	-1	1	-1	2	5	7
602	2	2	0	1	-1	-1	1	1	-1	-1	2	5	7
602	2	3	0	-1	1	1	-1	-1	1	1	2	5	7
602	2	4	1	1	-1	1	-1	1	-1	1	2	5	7
603	3	1	0	-1	1	1	1	1	-1	-1	2	5	7
603	3	2	0	-1	1	-1	-1	1	-1	1	2	5	7
603	3	3	0	1	-1	-1	-1	-1	1	1	2	5	7
603	3	4	1	1	-1	1	1	-1	1	-1	2	5	7
604	4	1	1	1	1	1	1	1	1	1	2	5	7
604	4	2	0	1	1	-1	-1	1	1	-1	2	5	7
604	4	3	0	-1	-1	1	1	-1	-1	1	2	5	7
604	4	4	0	-1	-1	-1	-1	-1	-1	-1	2	5	7
701	1	1	0	-1	-1	1	-1	1	1	-1	2	2	5
701	1	2	1	1	1	-1	1	-1	-1	1	2	2	5
701	1	3	0	1	1	1	-1	-1	-1	-1	2	2	5
701	1	4	0	-1	-1	-1	1	1	1	1	2	2	5
702	2	1	0	-1	1	-1	1	-1	1	-1	2	2	5
702	2	2	0	1	-1	-1	1	1	-1	-1	2	2	5
702	2	3	0	-1	1	1	-1	-1	1	1	2	2	5
702	2	4	1	1	-1	1	-1	1	-1	1	2	2	5
703	3	1	1	-1	1	1	1	1	-1	-1	2	2	5
703	3	2	0	-1	1	-1	-1	1	-1	1	2	2	5
703	3	3	0	1	-1	-1	-1	-1	1	1	2	2	5
703	3	4	0	1	-1	1	1	-1	1	-1	2	2	5
704	4	1	1	1	1	1	1	1	1	1	2	2	5
704	4	2	0	1	1	-1	-1	1	1	-1	2	2	5
704	4	3	0	-1	-1	1	1	-1	-1	1	2	2	5
704	4	4	0	-1	-1	-1	-1	-1	-1	-1	2	2	5
801	1	1	0	-1	-1	1	-1	1	1	-1	1	5	13
801	1	2	0	1	1	-1	1	-1	-1	1	1	5	13
801	1	3	0	1	1	1	-1	-1	-1	-1	1	5	13
801	1	4	1	-1	-1	-1	1	1	1	1	1	5	13
802	2	1	0	-1	1	-1	1	-1	1	-1	1	5	13
802	2	2	1	1	-1	-1	1	1	-1	-1	1	5	13
802	2	3	0	-1	1	1	-1	-1	1	1	1	5	13
802	2	4	0	1	-1	1	-1	1	-1	1	1	5	13
803	3	1	1	-1	1	1	1	1	-1	-1	1	5	13
803	3	2	0	-1	1	-1	-1	1	-1	1	1	5	13
803	3	3	0	1	-1	-1	-1	-1	1	1	1	5	13
803	3	4	0	1	-1	1	1	-1	1	-1	1	5	13
804	4	1	1	1	1	1	1	1	1	1	1	5	13
804	4	2	0	1	1	-1	-1	1	1	-1	1	5	13
804	4	3	0	-1	-1	1	1	-1	-1	1	1	5	13
804	4	4	0	-1	-1	-1	-1	-1	-1	-1	1	5	13
901	1	1	0	-1	-1	1	-1	1	1	-1	1	1	10
901	1	2	1	1	1	-1	1	-1	-1	1	1	1	10
901	1	3	0	1	1	1	-1	-1	-1	-1	1	1	10
901	1	4	0	-1	-1	-1	1	1	1	1	1	1	10
902	2	1	0	-1	1	-1	1	-1	1	-1	1	1	10
902	2	2	0	1	-1	-1	1	1	-1	-1	1	1	10
902	2	3	0	-1	1	1	-1	-1	1	1	1	1	10
902	2	4	1	1	-1	1	-1	1	-1	1	1	1	10
903	3	1	0	-1	1	1	1	1	-1	-1	1	1	10
903	3	2	1	-1	1	-1	-1	1	-1	1	1	1	10
903	3	3	0	1	-1	-1	-1	-1	1	1	1	1	10
903	3	4	0	1	-1	1	1	-1	1	-1	1	1	10
904	4	1	1	1	1	1	1	1	1	1	1	1	10
904	4	2	0	1	1	-1	-1	1	1	-1	1	1	10
904	4	3	0	-1	-1	1	1	-1	-1	1	1	1	10
904	4	4	0	-1	-1	-1	-1	-1	-1	-1	1	1	10
1001	1	1	0	-1	-1	1	-1	1	1	-1	1	1	15
1001	1	2	1	1	1	-1	1	-1	-1	1	1	1	15
1001	1	3	0	1	1	1	-1	-1	-1	-1	1	1	15
1001	1	4	0	-1	-1	-1	1	1	1	1	1	1	15
1002	2	1	0	-1	1	-1	1	-1	1	-1	1	1	15
1002	2	2	0	1	-1	-1	1	1	-1	-1	1	1	15
1002	2	3	1	-1	1	1	-1	-1	1	1	1	1	15
1002	2	4	0	1	-1	1	-1	1	-1	1	1	1	15
1003	3	1	0	-1	1	1	1	1	-1	-1	1	1	15
1003	3	2	0	-1	1	-1	-1	1	-1	1	1	1	15
1003	3	3	1	1	-1	-1	-1	-1	1	1	1	1	15
1003	3	4	0	1	-1	1	1	-1	1	-1	1	1	15
1004	4	1	1	1	1	1	1	1	1	1	1	1	15
1004	4	2	0	1	1	-1	-1	1	1	-1	1	1	15
1004	4	3	0	-1	-1	1	1	-1	-1	1	1	1	15
1004	4	4	0	-1	-1	-1	-1	-1	-1	-1	1	1	15
1101	1	1	0	-1	-1	1	-1	1	1	-1	1	5	43
1101	1	2	0	1	1	-1	1	-1	-1	1	1	5	43
1101	1	3	0	1	1	1	-1	-1	-1	-1	1	5	43
1101	1	4	1	-1	-1	-1	1	1	1	1	1	5	43
1102	2	1	0	-1	1	-1	1	-1	1	-1	1	5	43
1102	2	2	0	1	-1	-1	1	1	-1	-1	1	5	43
1102	2	3	0	-1	1	1	-1	-1	1	1	1	5	43
1102	2	4	1	1	-1	1	-1	1	-1	1	1	5	43
1103	3	1	1	-1	1	1	1	1	-1	-1	1	5	43
1103	3	2	0	-1	1	-1	-1	1	-1	1	1	5	43
1103	3	3	0	1	-1	-1	-1	-1	1	1	1	5	43
1103	3	4	0	1	-1	1	1	-1	1	-1	1	5	43
1104	4	1	1	1	1	1	1	1	1	1	1	5	43
1104	4	2	0	1	1	-1	-1	1	1	-1	1	5	43
1104	4	3	0	-1	-1	1	1	-1	-1	1	1	5	43
1104	4	4	0	-1	-1	-1	-1	-1	-1	-1	1	5	43
1201	1	1	0	-1	-1	1	-1	1	1	-1	1	4	26
1201	1	2	1	1	1	-1	1	-1	-1	1	1	4	26
1201	1	3	0	1	1	1	-1	-1	-1	-1	1	4	26
1201	1	4	0	-1	-1	-1	1	1	1	1	1	4	26
1202	2	1	0	-1	1	-1	1	-1	1	-1	1	4	26
1202	2	2	0	1	-1	-1	1	1	-1	-1	1	4	26
1202	2	3	0	-1	1	1	-1	-1	1	1	1	4	26
1202	2	4	1	1	-1	1	-1	1	-1	1	1	4	26
1203	3	1	1	-1	1	1	1	1	-1	-1	1	4	26
1203	3	2	0	-1	1	-1	-1	1	-1	1	1	4	26
1203	3	3	0	1	-1	-1	-1	-1	1	1	1	4	26
1203	3	4	0	1	-1	1	1	-1	1	-1	1	4	26
1204	4	1	1	1	1	1	1	1	1	1	1	4	26
1204	4	2	0	1	1	-1	-1	1	1	-1	1	4	26
1204	4	3	0	-1	-1	1	1	-1	-1	1	1	4	26
1204	4	4	0	-1	-1	-1	-1	-1	-1	-1	1	4	26
1301	1	1	0	-1	-1	1	-1	1	1	-1	1	4	12
1301	1	2	1	1	1	-1	1	-1	-1	1	1	4	12
1301	1	3	0	1	1	1	-1	-1	-1	-1	1	4	12
1301	1	4	0	-1	-1	-1	1	1	1	1	1	4	12
1302	2	1	0	-1	1	-1	1	-1	1	-1	1	4	12
1302	2	2	1	1	-1	-1	1	1	-1	-1	1	4	12
1302	2	3	0	-1	1	1	-1	-1	1	1	1	4	12
1302	2	4	0	1	-1	1	-1	1	-1	1	1	4	12
1303	3	1	1	-1	1	1	1	1	-1	-1	1	4	12
1303	3	2	0	-1	1	-1	-1	1	-1	1	1	4	12
1303	3	3	0	1	-1	-1	-1	-1	1	1	1	4	12
1303	3	4	0	1	-1	1	1	-1	1	-1	1	4	12
1304	4	1	1	1	1	1	1	1	1	1	1	4	12
1304	4	2	0	1	1	-1	-1	1	1	-1	1	4	12
1304	4	3	0	-1	-1	1	1	-1	-1	1	1	4	12
1304	4	4	0	-1	-1	-1	-1	-1	-1	-1	1	4	12
1401	1	1	0	-1	-1	1	-1	1	1	-1	3	4	12
1401	1	2	1	1	1	-1	1	-1	-1	1	3	4	12
1401	1	3	0	1	1	1	-1	-1	-1	-1	3	4	12
1401	1	4	0	-1	-1	-1	1	1	1	1	3	4	12
1402	2	1	0	-1	1	-1	1	-1	1	-1	3	4	12
1402	2	2	0	1	-1	-1	1	1	-1	-1	3	4	12
1402	2	3	0	-1	1	1	-1	-1	1	1	3	4	12
1402	2	4	1	1	-1	1	-1	1	-1	1	3	4	12
1403	3	1	0	-1	1	1	1	1	-1	-1	3	4	12
1403	3	2	0	-1	1	-1	-1	1	-1	1	3	4	12
1403	3	3	0	1	-1	-1	-1	-1	1	1	3	4	12
1403	3	4	1	1	-1	1	1	-1	1	-1	3	4	12
1404	4	1	0	1	1	1	1	1	1	1	3	4	12
1404	4	2	1	1	1	-1	-1	1	1	-1	3	4	12
1404	4	3	0	-1	-1	1	1	-1	-1	1	3	4	12
1404	4	4	0	-1	-1	-1	-1	-1	-1	-1	3	4	12
1501	1	1	0	-1	-1	1	-1	1	1	-1	1	5	14
1501	1	2	1	1	1	-1	1	-1	-1	1	1	5	14
1501	1	3	0	1	1	1	-1	-1	-1	-1	1	5	14
1501	1	4	0	-1	-1	-1	1	1	1	1	1	5	14
1502	2	1	0	-1	1	-1	1	-1	1	-1	1	5	14
1502	2	2	0	1	-1	-1	1	1	-1	-1	1	5	14
1502	2	3	0	-1	1	1	-1	-1	1	1	1	5	14
1502	2	4	1	1	-1	1	-1	1	-1	1	1	5	14
1503	3	1	1	-1	1	1	1	1	-1	-1	1	5	14
1503	3	2	0	-1	1	-1	-1	1	-1	1	1	5	14
1503	3	3	0	1	-1	-1	-1	-1	1	1	1	5	14
1503	3	4	0	1	-1	1	1	-1	1	-1	1	5	14
1504	4	1	1	1	1	1	1	1	1	1	1	5	14
1504	4	2	0	1	1	-1	-1	1	1	-1	1	5	14
1504	4	3	0	-1	-1	1	1	-1	-1	1	1	5	14
1504	4	4	0	-1	-1	-1	-1	-1	-1	-1	1	5	14
1601	1	1	1	-1	-1	1	-1	1	1	-1	1	4	13
1601	1	2	0	1	1	-1	1	-1	-1	1	1	4	13
1601	1	3	0	1	1	1	-1	-1	-1	-1	1	4	13
1601	1	4	0	-1	-1	-1	1	1	1	1	1	4	13
1602	2	1	0	-1	1	-1	1	-1	1	-1	1	4	13
1602	2	2	0	1	-1	-1	1	1	-1	-1	1	4	13
1602	2	3	0	-1	1	1	-1	-1	1	1	1	4	13
1602	2	4	1	1	-1	1	-1	1	-1	1	1	4	13
1603	3	1	1	-1	1	1	1	1	-1	-1	1	4	13
1603	3	2	0	-1	1	-1	-1	1	-1	1	1	4	13
1603	3	3	0	1	-1	-1	-1	-1	1	1	1	4	13
1603	3	4	0	1	-1	1	1	-1	1	-1	1	4	13
1604	4	1	1	1	1	1	1	1	1	1	1	4	13
1604	4	2	0	1	1	-1	-1	1	1	-1	1	4	13
1604	4	3	0	-1	-1	1	1	-1	-1	1	1	4	13
1604	4	4	0	-1	-1	-1	-1	-1	-1	-1	1	4	13
1701	1	1	0	-1	-1	1	-1	1	1	-1	1	4	14
1701	1	2	1	1	1	-1	1	-1	-1	1	1	4	14
1701	1	3	0	1	1	1	-1	-1	-1	-1	1	4	14
1701	1	4	0	-1	-1	-1	1	1	1	1	1	4	14
1702	2	1	0	-1	1	-1	1	-1	1	-1	1	4	14
1702	2	2	0	1	-1	-1	1	1	-1	-1	1	4	14
1702	2	3	0	-1	1	1	-1	-1	1	1	1	4	14
1702	2	4	1	1	-1	1	-1	1	-1	1	1	4	14
1703	3	1	1	-1	1	1	1	1	-1	-1	1	4	14
1703	3	2	0	-1	1	-1	-1	1	-1	1	1	4	14
1703	3	3	0	1	-1	-1	-1	-1	1	1	1	4	14
1703	3	4	0	1	-1	1	1	-1	1	-1	1	4	14
1704	4	1	1	1	1	1	1	1	1	1	1	4	14
1704	4	2	0	1	1	-1	-1	1	1	-1	1	4	14
1704	4	3	0	-1	-1	1	1	-1	-1	1	1	4	14
1704	4	4	0	-1	-1	-1	-1	-1	-1	-1	1	4	14
1801	1	1	0	-1	-1	1	-1	1	1	-1	1	4	15
1801	1	2	1	1	1	-1	1	-1	-1	1	1	4	15
1801	1	3	0	1	1	1	-1	-1	-1	-1	1	4	15
1801	1	4	0	-1	-1	-1	1	1	1	1	1	4	15
1802	2	1	0	-1	1	-1	1	-1	1	-1	1	4	15
1802	2	2	1	1	-1	-1	1	1	-1	-1	1	4	15
1802	2	3	0	-1	1	1	-1	-1	1	1	1	4	15
1802	2	4	0	1	-1	1	-1	1	-1	1	1	4	15
1803	3	1	1	-1	1	1	1	1	-1	-1	1	4	15
1803	3	2	0	-1	1	-1	-1	1	-1	1	1	4	15
1803	3	3	0	1	-1	-1	-1	-1	1	1	1	4	15
1803	3	4	0	1	-1	1	1	-1	1	-1	1	4	15
1804	4	1	1	1	1	1	1	1	1	1	1	4	15
1804	4	2	0	1	1	-1	-1	1	1	-1	1	4	15
1804	4	3	0	-1	-1	1	1	-1	-1	1	1	4	15
1804	4	4	0	-1	-1	-1	-1	-1	-1	-1	1	4	15
1901	1	1	0	-1	-1	1	-1	1	1	-1	1	5	16
1901	1	2	1	1	1	-1	1	-1	-1	1	1	5	16
1901	1	3	0	1	1	1	-1	-1	-1	-1	1	5	16
1901	1	4	0	-1	-1	-1	1	1	1	1	1	5	16
1902	2	1	0	-1	1	-1	1	-1	1	-1	1	5	16
1902	2	2	0	1	-1	-1	1	1	-1	-1	1	5	16
1902	2	3	0	-1	1	1	-1	-1	1	1	1	5	16
1902	2	4	1	1	-1	1	-1	1	-1	1	1	5	16
1903	3	1	1	-1	1	1	1	1	-1	-1	1	5	16
1903	3	2	0	-1	1	-1	-1	1	-1	1	1	5	16
1903	3	3	0	1	-1	-1	-1	-1	1	1	1	5	16
1903	3	4	0	1	-1	1	1	-1	1	-1	1	5	16
1904	4	1	0	1	1	1	1	1	1	1	1	5	16
1904	4	2	1	1	1	-1	-1	1	1	-1	1	5	16
1904	4	3	0	-1	-1	1	1	-1	-1	1	1	5	16
1904	4	4	0	-1	-1	-1	-1	-1	-1	-1	1	5	16
2001	1	1	0	-1	-1	1	-1	1	1	-1	1	2	7
2001	1	2	1	1	1	-1	1	-1	-1	1	1	2	7
2001	1	3	0	1	1	1	-1	-1	-1	-1	1	2	7
2001	1	4	0	-1	-1	-1	1	1	1	1	1	2	7
2002	2	1	0	-1	1	-1	1	-1	1	-1	1	2	7
2002	2	2	0	1	-1	-1	1	1	-1	-1	1	2	7
2002	2	3	0	-1	1	1	-1	-1	1	1	1	2	7
2002	2	4	1	1	-1	1	-1	1	-1	1	1	2	7
2003	3	1	1	-1	1	1	1	1	-1	-1	1	2	7
2003	3	2	0	-1	1	-1	-1	1	-1	1	1	2	7
2003	3	3	0	1	-1	-1	-1	-1	1	1	1	2	7
2003	3	4	0	1	-1	1	1	-1	1	-1	1	2	7
2004	4	1	1	1	1	1	1	1	1	1	1	2	7
2004	4	2	0	1	1	-1	-1	1	1	-1	1	2	7
2004	4	3	0	-1	-1	1	1	-1	-1	1	1	2	7
2004	4	4	0	-1	-1	-1	-1	-1	-1	-1	1	2	7
2101	1	1	0	-1	-1	1	-1	1	1	-1	1	2	8
2101	1	2	1	1	1	-1	1	-1	-1	1	1	2	8
2101	1	3	0	1	1	1	-1	-1	-1	-1	1	2	8
2101	1	4	0	-1	-1	-1	1	1	1	1	1	2	8
2102	2	1	0	-1	1	-1	1	-1	1	-1	1	2	8
2102	2	2	1	1	-1	-1	1	1	-1	-1	1	2	8
2102	2	3	0	-1	1	1	-1	-1	1	1	1	2	8
2102	2	4	0	1	-1	1	-1	1	-1	1	1	2	8
2103	3	1	0	-1	1	1	1	1	-1	-1	1	2	8
2103	3	2	1	-1	1	-1	-1	1	-1	1	1	2	8
2103	3	3	0	1	-1	-1	-1	-1	1	1	1	2	8
2103	3	4	0	1	-1	1	1	-1	1	-1	1	2	8
2104	4	1	0	1	1	1	1	1	1	1	1	2	8
2104	4	2	0	1	1	-1	-1	1	1	-1	1	2	8
2104	4	3	0	-1	-1	1	1	-1	-1	1	1	2	8
2104	4	4	1	-1	-1	-1	-1	-1	-1	-1	1	2	8
2201	1	1	0	-1	-1	1	-1	1	1	-1	1	2	7
2201	1	2	1	1	1	-1	1	-1	-1	1	1	2	7
2201	1	3	0	1	1	1	-1	-1	-1	-1	1	2	7
2201	1	4	0	-1	-1	-1	1	1	1	1	1	2	7
2202	2	1	0	-1	1	-1	1	-1	1	-1	1	2	7
2202	2	2	0	1	-1	-1	1	1	-1	-1	1	2	7
2202	2	3	0	-1	1	1	-1	-1	1	1	1	2	7
2202	2	4	1	1	-1	1	-1	1	-1	1	1	2	7
2203	3	1	0	-1	1	1	1	1	-1	-1	1	2	7
2203	3	2	0	-1	1	-1	-1	1	-1	1	1	2	7
2203	3	3	0	1	-1	-1	-1	-1	1	1	1	2	7
2203	3	4	1	1	-1	1	1	-1	1	-1	1	2	7
2204	4	1	1	1	1	1	1	1	1	1	1	2	7
2204	4	2	0	1	1	-1	-1	1	1	-1	1	2	7
2204	4	3	0	-1	-1	1	1	-1	-1	1	1	2	7
2204	4	4	0	-1	-1	-1	-1	-1	-1	-1	1	2	7
2301	1	1	0	-1	-1	1	-1	1	1	-1	1	1	38
2301	1	2	0	1	1	-1	1	-1	-1	1	1	1	38
2301	1	3	0	1	1	1	-1	-1	-1	-1	1	1	38
2301	1	4	1	-1	-1	-1	1	1	1	1	1	1	38
2302	2	1	0	-1	1	-1	1	-1	1	-1	1	1	38
2302	2	2	0	1	-1	-1	1	1	-1	-1	1	1	38
2302	2	3	1	-1	1	1	-1	-1	1	1	1	1	38
2302	2	4	0	1	-1	1	-1	1	-1	1	1	1	38
2303	3	1	0	-1	1	1	1	1	-1	-1	1	1	38
2303	3	2	1	-1	1	-1	-1	1	-1	1	1	1	38
2303	3	3	0	1	-1	-1	-1	-1	1	1	1	1	38
2303	3	4	0	1	-1	1	1	-1	1	-1	1	1	38
2304	4	1	1	1	1	1	1	1	1	1	1	1	38
2304	4	2	0	1	1	-1	-1	1	1	-1	1	1	38
2304	4	3	0	-1	-1	1	1	-1	-1	1	1	1	38
2304	4	4	0	-1	-1	-1	-1	-1	-1	-1	1	1	38
2401	1	1	0	-1	-1	1	-1	1	1	-1	1	2	22
2401	1	2	0	1	1	-1	1	-1	-1	1	1	2	22
2401	1	3	0	1	1	1	-1	-1	-1	-1	1	2	22
2401	1	4	1	-1	-1	-1	1	1	1	1	1	2	22
2402	2	1	0	-1	1	-1	1	-1	1	-1	1	2	22
2402	2	2	1	1	-1	-1	1	1	-1	-1	1	2	22
2402	2	3	0	-1	1	1	-1	-1	1	1	1	2	22
2402	2	4	0	1	-1	1	-1	1	-1	1	1	2	22
2403	3	1	1	-1	1	1	1	1	-1	-1	1	2	22
2403	3	2	0	-1	1	-1	-1	1	-1	1	1	2	22
2403	3	3	0	1	-1	-1	-1	-1	1	1	1	2	22
2403	3	4	0	1	-1	1	1	-1	1	-1	1	2	22
2404	4	1	1	1	1	1	1	1	1	1	1	2	22
2404	4	2	0	1	1	-1	-1	1	1	-1	1	2	22
2404	4	3	0	-1	-1	1	1	-1	-1	1	1	2	22
2404	4	4	0	-1	-1	-1	-1	-1	-1	-1	1	2	22
2501	1	1	0	-1	-1	1	-1	1	1	-1	1	4	16
2501	1	2	1	1	1	-1	1	-1	-1	1	1	4	16
2501	1	3	0	1	1	1	-1	-1	-1	-1	1	4	16
2501	1	4	0	-1	-1	-1	1	1	1	1	1	4	16
2502	2	1	0	-1	1	-1	1	-1	1	-1	1	4	16
2502	2	2	0	1	-1	-1	1	1	-1	-1	1	4	16
2502	2	3	0	-1	1	1	-1	-1	1	1	1	4	16
2502	2	4	1	1	-1	1	-1	1	-1	1	1	4	16
2503	3	1	1	-1	1	1	1	1	-1	-1	1	4	16
2503	3	2	0	-1	1	-1	-1	1	-1	1	1	4	16
2503	3	3	0	1	-1	-1	-1	-1	1	1	1	4	16
2503	3	4	0	1	-1	1	1	-1	1	-1	1	4	16
2504	4	1	1	1	1	1	1	1	1	1	1	4	16
2504	4	2	0	1	1	-1	-1	1	1	-1	1	4	16
2504	4	3	0	-1	-1	1	1	-1	-1	1	1	4	16
2504	4	4	0	-1	-1	-1	-1	-1	-1	-1	1	4	16
2601	1	1	0	-1	-1	1	-1	1	1	-1	1	4	10
2601	1	2	0	1	1	-1	1	-1	-1	1	1	4	10
2601	1	3	0	1	1	1	-1	-1	-1	-1	1	4	10
2601	1	4	1	-1	-1	-1	1	1	1	1	1	4	10
2602	2	1	0	-1	1	-1	1	-1	1	-1	1	4	10
2602	2	2	0	1	-1	-1	1	1	-1	-1	1	4	10
2602	2	3	0	-1	1	1	-1	-1	1	1	1	4	10
2602	2	4	1	1	-1	1	-1	1	-1	1	1	4	10
2603	3	1	1	-1	1	1	1	1	-1	-1	1	4	10
2603	3	2	0	-1	1	-1	-1	1	-1	1	1	4	10
2603	3	3	0	1	-1	-1	-1	-1	1	1	1	4	10
2603	3	4	0	1	-1	1	1	-1	1	-1	1	4	10
2604	4	1	0	1	1	1	1	1	1	1	1	4	10
2604	4	2	1	1	1	-1	-1	1	1	-1	1	4	10
2604	4	3	0	-1	-1	1	1	-1	-1	1	1	4	10
2604	4	4	0	-1	-1	-1	-1	-1	-1	-1	1	4	10
2701	1	1	0	-1	-1	1	-1	1	1	-1	1	4	10
2701	1	2	0	1	1	-1	1	-1	-1	1	1	4	10
2701	1	3	0	1	1	1	-1	-1	-1	-1	1	4	10
2701	1	4	1	-1	-1	-1	1	1	1	1	1	4	10
2702	2	1	0	-1	1	-1	1	-1	1	-1	1	4	10
2702	2	2	0	1	-1	-1	1	1	-1	-1	1	4	10
2702	2	3	1	-1	1	1	-1	-1	1	1	1	4	10
2702	2	4	0	1	-1	1	-1	1	-1	1	1	4	10
2703	3	1	1	-1	1	1	1	1	-1	-1	1	4	10
2703	3	2	0	-1	1	-1	-1	1	-1	1	1	4	10
2703	3	3	0	1	-1	-1	-1	-1	1	1	1	4	10
2703	3	4	0	1	-1	1	1	-1	1	-1	1	4	10
2704	4	1	1	1	1	1	1	1	1	1	1	4	10
2704	4	2	0	1	1	-1	-1	1	1	-1	1	4	10
2704	4	3	0	-1	-1	1	1	-1	-1	1	1	4	10
2704	4	4	0	-1	-1	-1	-1	-1	-1	-1	1	4	10
2801	1	1	0	-1	-1	1	-1	1	1	-1	1	5	5
2801	1	2	0	1	1	-1	1	-1	-1	1	1	5	5
2801	1	3	0	1	1	1	-1	-1	-1	-1	1	5	5
2801	1	4	1	-1	-1	-1	1	1	1	1	1	5	5
2802	2	1	0	-1	1	-1	1	-1	1	-1	1	5	5
2802	2	2	0	1	-1	-1	1	1	-1	-1	1	5	5
2802	2	3	1	-1	1	1	-1	-1	1	1	1	5	5
2802	2	4	0	1	-1	1	-1	1	-1	1	1	5	5
2803	3	1	0	-1	1	1	1	1	-1	-1	1	5	5
2803	3	2	1	-1	1	-1	-1	1	-1	1	1	5	5
2803	3	3	0	1	-1	-1	-1	-1	1	1	1	5	5
2803	3	4	0	1	-1	1	1	-1	1	-1	1	5	5
2804	4	1	1	1	1	1	1	1	1	1	1	5	5
2804	4	2	0	1	1	-1	-1	1	1	-1	1	5	5
2804	4	3	0	-1	-1	1	1	-1	-1	1	1	5	5
2804	4	4	0	-1	-1	-1	-1	-1	-1	-1	1	5	5
2901	1	1	0	-1	-1	1	-1	1	1	-1	1	5	18
2901	1	2	1	1	1	-1	1	-1	-1	1	1	5	18
2901	1	3	0	1	1	1	-1	-1	-1	-1	1	5	18
2901	1	4	0	-1	-1	-1	1	1	1	1	1	5	18
2902	2	1	0	-1	1	-1	1	-1	1	-1	1	5	18
2902	2	2	0	1	-1	-1	1	1	-1	-1	1	5	18
2902	2	3	0	-1	1	1	-1	-1	1	1	1	5	18
2902	2	4	1	1	-1	1	-1	1	-1	1	1	5	18
2903	3	1	1	-1	1	1	1	1	-1	-1	1	5	18
2903	3	2	0	-1	1	-1	-1	1	-1	1	1	5	18
2903	3	3	0	1	-1	-1	-1	-1	1	1	1	5	18
2903	3	4	0	1	-1	1	1	-1	1	-1	1	5	18
2904	4	1	1	1	1	1	1	1	1	1	1	5	18
2904	4	2	0	1	1	-1	-1	1	1	-1	1	5	18
2904	4	3	0	-1	-1	1	1	-1	-1	1	1	5	18
2904	4	4	0	-1	-1	-1	-1	-1	-1	-1	1	5	18
3001	1	1	0	-1	-1	1	-1	1	1	-1	1	2	5
3001	1	2	0	1	1	-1	1	-1	-1	1	1	2	5
3001	1	3	0	1	1	1	-1	-1	-1	-1	1	2	5
3001	1	4	1	-1	-1	-1	1	1	1	1	1	2	5
3002	2	1	1	-1	1	-1	1	-1	1	-1	1	2	5
3002	2	2	0	1	-1	-1	1	1	-1	-1	1	2	5
3002	2	3	0	-1	1	1	-1	-1	1	1	1	2	5
3002	2	4	0	1	-1	1	-1	1	-1	1	1	2	5
3003	3	1	0	-1	1	1	1	1	-1	-1	1	2	5
3003	3	2	0	-1	1	-1	-1	1	-1	1	1	2	5
3003	3	3	1	1	-1	-1	-1	-1	1	1	1	2	5
3003	3	4	0	1	-1	1	1	-1	1	-1	1	2	5
3004	4	1	1	1	1	1	1	1	1	1	1	2	5
3004	4	2	0	1	1	-1	-1	1	1	-1	1	2	5
3004	4	3	0	-1	-1	1	1	-1	-1	1	1	2	5
3004	4	4	0	-1	-1	-1	-1	-1	-1	-1	1	2	5
3101	1	1	0	-1	-1	1	-1	1	1	-1	1	4	5
3101	1	2	1	1	1	-1	1	-1	-1	1	1	4	5
3101	1	3	0	1	1	1	-1	-1	-1	-1	1	4	5
3101	1	4	0	-1	-1	-1	1	1	1	1	1	4	5
3102	2	1	0	-1	1	-1	1	-1	1	-1	1	4	5
3102	2	2	0	1	-1	-1	1	1	-1	-1	1	4	5
3102	2	3	0	-1	1	1	-1	-1	1	1	1	4	5
3102	2	4	1	1	-1	1	-1	1	-1	1	1	4	5
3103	3	1	0	-1	1	1	1	1	-1	-1	1	4	5
3103	3	2	0	-1	1	-1	-1	1	-1	1	1	4	5
3103	3	3	0	1	-1	-1	-1	-1	1	1	1	4	5
3103	3	4	1	1	-1	1	1	-1	1	-1	1	4	5
3104	4	1	1	1	1	1	1	1	1	1	1	4	5
3104	4	2	0	1	1	-1	-1	1	1	-1	1	4	5
3104	4	3	0	-1	-1	1	1	-1	-1	1	1	4	5
3104	4	4	0	-1	-1	-1	-1	-1	-1	-1	1	4	5
3201	1	1	0	-1	-1	1	-1	1	1	-1	3	4	6
3201	1	2	1	1	1	-1	1	-1	-1	1	3	4	6
3201	1	3	0	1	1	1	-1	-1	-1	-1	3	4	6
3201	1	4	0	-1	-1	-1	1	1	1	1	3	4	6
3202	2	1	0	-1	1	-1	1	-1	1	-1	3	4	6
3202	2	2	0	1	-1	-1	1	1	-1	-1	3	4	6
3202	2	3	0	-1	1	1	-1	-1	1	1	3	4	6
3202	2	4	1	1	-1	1	-1	1	-1	1	3	4	6
3203	3	1	0	-1	1	1	1	1	-1	-1	3	4	6
3203	3	2	1	-1	1	-1	-1	1	-1	1	3	4	6
3203	3	3	0	1	-1	-1	-1	-1	1	1	3	4	6
3203	3	4	0	1	-1	1	1	-1	1	-1	3	4	6
3204	4	1	1	1	1	1	1	1	1	1	3	4	6
3204	4	2	0	1	1	-1	-1	1	1	-1	3	4	6
3204	4	3	0	-1	-1	1	1	-1	-1	1	3	4	6
3204	4	4	0	-1	-1	-1	-1	-1	-1	-1	3	4	6
3301	1	1	0	-1	-1	1	-1	1	1	-1	3	1	6
3301	1	2	0	1	1	-1	1	-1	-1	1	3	1	6
3301	1	3	0	1	1	1	-1	-1	-1	-1	3	1	6
3301	1	4	1	-1	-1	-1	1	1	1	1	3	1	6
3302	2	1	0	-1	1	-1	1	-1	1	-1	3	1	6
3302	2	2	1	1	-1	-1	1	1	-1	-1	3	1	6
3302	2	3	0	-1	1	1	-1	-1	1	1	3	1	6
3302	2	4	0	1	-1	1	-1	1	-1	1	3	1	6
3303	3	1	1	-1	1	1	1	1	-1	-1	3	1	6
3303	3	2	0	-1	1	-1	-1	1	-1	1	3	1	6
3303	3	3	0	1	-1	-1	-1	-1	1	1	3	1	6
3303	3	4	0	1	-1	1	1	-1	1	-1	3	1	6
3304	4	1	1	1	1	1	1	1	1	1	3	1	6
3304	4	2	0	1	1	-1	-1	1	1	-1	3	1	6
3304	4	3	0	-1	-1	1	1	-1	-1	1	3	1	6
3304	4	4	0	-1	-1	-1	-1	-1	-1	-1	3	1	6
3401	1	1	0	-1	-1	1	-1	1	1	-1	3	1	5
3401	1	2	0	1	1	-1	1	-1	-1	1	3	1	5
3401	1	3	0	1	1	1	-1	-1	-1	-1	3	1	5
3401	1	4	1	-1	-1	-1	1	1	1	1	3	1	5
3402	2	1	0	-1	1	-1	1	-1	1	-1	3	1	5
3402	2	2	0	1	-1	-1	1	1	-1	-1	3	1	5
3402	2	3	0	-1	1	1	-1	-1	1	1	3	1	5
3402	2	4	1	1	-1	1	-1	1	-1	1	3	1	5
3403	3	1	1	-1	1	1	1	1	-1	-1	3	1	5
3403	3	2	0	-1	1	-1	-1	1	-1	1	3	1	5
3403	3	3	0	1	-1	-1	-1	-1	1	1	3	1	5
3403	3	4	0	1	-1	1	1	-1	1	-1	3	1	5
3404	4	1	1	1	1	1	1	1	1	1	3	1	5
3404	4	2	0	1	1	-1	-1	1	1	-1	3	1	5
3404	4	3	0	-1	-1	1	1	-1	-1	1	3	1	5
3404	4	4	0	-1	-1	-1	-1	-1	-1	-1	3	1	5
3501	1	1	0	-1	-1	1	-1	1	1	-1	3	1	5
3501	1	2	1	1	1	-1	1	-1	-1	1	3	1	5
3501	1	3	0	1	1	1	-1	-1	-1	-1	3	1	5
3501	1	4	0	-1	-1	-1	1	1	1	1	3	1	5
3502	2	1	0	-1	1	-1	1	-1	1	-1	3	1	5
3502	2	2	0	1	-1	-1	1	1	-1	-1	3	1	5
3502	2	3	0	-1	1	1	-1	-1	1	1	3	1	5
3502	2	4	1	1	-1	1	-1	1	-1	1	3	1	5
3503	3	1	1	-1	1	1	1	1	-1	-1	3	1	5
3503	3	2	0	-1	1	-1	-1	1	-1	1	3	1	5
3503	3	3	0	1	-1	-1	-1	-1	1	1	3	1	5
3503	3	4	0	1	-1	1	1	-1	1	-1	3	1	5
3504	4	1	1	1	1	1	1	1	1	1	3	1	5
3504	4	2	0	1	1	-1	-1	1	1	-1	3	1	5
3504	4	3	0	-1	-1	1	1	-1	-1	1	3	1	5
3504	4	4	0	-1	-1	-1	-1	-1	-1	-1	3	1	5
3601	1	1	0	-1	-1	1	-1	1	1	-1	3	2	13
3601	1	2	1	1	1	-1	1	-1	-1	1	3	2	13
3601	1	3	0	1	1	1	-1	-1	-1	-1	3	2	13
3601	1	4	0	-1	-1	-1	1	1	1	1	3	2	13
3602	2	1	0	-1	1	-1	1	-1	1	-1	3	2	13
3602	2	2	0	1	-1	-1	1	1	-1	-1	3	2	13
3602	2	3	0	-1	1	1	-1	-1	1	1	3	2	13
3602	2	4	1	1	-1	1	-1	1	-1	1	3	2	13
3603	3	1	0	-1	1	1	1	1	-1	-1	3	2	13
3603	3	2	0	-1	1	-1	-1	1	-1	1	3	2	13
3603	3	3	0	1	-1	-1	-1	-1	1	1	3	2	13
3603	3	4	1	1	-1	1	1	-1	1	-1	3	2	13
3604	4	1	1	1	1	1	1	1	1	1	3	2	13
3604	4	2	0	1	1	-1	-1	1	1	-1	3	2	13
3604	4	3	0	-1	-1	1	1	-1	-1	1	3	2	13
3604	4	4	0	-1	-1	-1	-1	-1	-1	-1	3	2	13
3701	1	1	0	-1	-1	1	-1	1	1	-1	3	2	6
3701	1	2	0	1	1	-1	1	-1	-1	1	3	2	6
3701	1	3	0	1	1	1	-1	-1	-1	-1	3	2	6
3701	1	4	1	-1	-1	-1	1	1	1	1	3	2	6
3702	2	1	0	-1	1	-1	1	-1	1	-1	3	2	6
3702	2	2	0	1	-1	-1	1	1	-1	-1	3	2	6
3702	2	3	0	-1	1	1	-1	-1	1	1	3	2	6
3702	2	4	1	1	-1	1	-1	1	-1	1	3	2	6
3703	3	1	1	-1	1	1	1	1	-1	-1	3	2	6
3703	3	2	0	-1	1	-1	-1	1	-1	1	3	2	6
3703	3	3	0	1	-1	-1	-1	-1	1	1	3	2	6
3703	3	4	0	1	-1	1	1	-1	1	-1	3	2	6
3704	4	1	0	1	1	1	1	1	1	1	3	2	6
3704	4	2	1	1	1	-1	-1	1	1	-1	3	2	6
3704	4	3	0	-1	-1	1	1	-1	-1	1	3	2	6
3704	4	4	0	-1	-1	-1	-1	-1	-1	-1	3	2	6
3801	1	1	0	-1	-1	1	-1	1	1	-1	3	2	7
3801	1	2	0	1	1	-1	1	-1	-1	1	3	2	7
3801	1	3	0	1	1	1	-1	-1	-1	-1	3	2	7
3801	1	4	1	-1	-1	-1	1	1	1	1	3	2	7
3802	2	1	0	-1	1	-1	1	-1	1	-1	3	2	7
3802	2	2	1	1	-1	-1	1	1	-1	-1	3	2	7
3802	2	3	0	-1	1	1	-1	-1	1	1	3	2	7
3802	2	4	0	1	-1	1	-1	1	-1	1	3	2	7
3803	3	1	1	-1	1	1	1	1	-1	-1	3	2	7
3803	3	2	0	-1	1	-1	-1	1	-1	1	3	2	7
3803	3	3	0	1	-1	-1	-1	-1	1	1	3	2	7
3803	3	4	0	1	-1	1	1	-1	1	-1	3	2	7
3804	4	1	1	1	1	1	1	1	1	1	3	2	7
3804	4	2	0	1	1	-1	-1	1	1	-1	3	2	7
3804	4	3	0	-1	-1	1	1	-1	-1	1	3	2	7
3804	4	4	0	-1	-1	-1	-1	-1	-1	-1	3	2	7
3901	1	1	0	-1	-1	1	-1	1	1	-1	3	2	7
3901	1	2	1	1	1	-1	1	-1	-1	1	3	2	7
3901	1	3	0	1	1	1	-1	-1	-1	-1	3	2	7
3901	1	4	0	-1	-1	-1	1	1	1	1	3	2	7
3902	2	1	0	-1	1	-1	1	-1	1	-1	3	2	7
3902	2	2	0	1	-1	-1	1	1	-1	-1	3	2	7
3902	2	3	0	-1	1	1	-1	-1	1	1	3	2	7
3902	2	4	1	1	-1	1	-1	1	-1	1	3	2	7
3903	3	1	0	-1	1	1	1	1	-1	-1	3	2	7
3903	3	2	0	-1	1	-1	-1	1	-1	1	3	2	7
3903	3	3	1	1	-1	-1	-1	-1	1	1	3	2	7
3903	3	4	0	1	-1	1	1	-1	1	-1	3	2	7
3904	4	1	1	1	1	1	1	1	1	1	3	2	7
3904	4	2	0	1	1	-1	-1	1	1	-1	3	2	7
3904	4	3	0	-1	-1	1	1	-1	-1	1	3	2	7
3904	4	4	0	-1	-1	-1	-1	-1	-1	-1	3	2	7
4001	1	1	0	-1	-1	1	-1	1	1	-1	3	4	7
4001	1	2	0	1	1	-1	1	-1	-1	1	3	4	7
4001	1	3	0	1	1	1	-1	-1	-1	-1	3	4	7
4001	1	4	1	-1	-1	-1	1	1	1	1	3	4	7
4002	2	1	0	-1	1	-1	1	-1	1	-1	3	4	7
4002	2	2	0	1	-1	-1	1	1	-1	-1	3	4	7
4002	2	3	0	-1	1	1	-1	-1	1	1	3	4	7
4002	2	4	1	1	-1	1	-1	1	-1	1	3	4	7
4003	3	1	1	-1	1	1	1	1	-1	-1	3	4	7
4003	3	2	0	-1	1	-1	-1	1	-1	1	3	4	7
4003	3	3	0	1	-1	-1	-1	-1	1	1	3	4	7
4003	3	4	0	1	-1	1	1	-1	1	-1	3	4	7
4004	4	1	1	1	1	1	1	1	1	1	3	4	7
4004	4	2	0	1	1	-1	-1	1	1	-1	3	4	7
4004	4	3	0	-1	-1	1	1	-1	-1	1	3	4	7
4004	4	4	0	-1	-1	-1	-1	-1	-1	-1	3	4	7
4101	1	1	1	-1	-1	1	-1	1	1	-1	1	5	5
4101	1	2	0	1	1	-1	1	-1	-1	1	1	5	5
4101	1	3	0	1	1	1	-1	-1	-1	-1	1	5	5
4101	1	4	0	-1	-1	-1	1	1	1	1	1	5	5
4102	2	1	0	-1	1	-1	1	-1	1	-1	1	5	5
4102	2	2	1	1	-1	-1	1	1	-1	-1	1	5	5
4102	2	3	0	-1	1	1	-1	-1	1	1	1	5	5
4102	2	4	0	1	-1	1	-1	1	-1	1	1	5	5
4103	3	1	0	-1	1	1	1	1	-1	-1	1	5	5
4103	3	2	1	-1	1	-1	-1	1	-1	1	1	5	5
4103	3	3	0	1	-1	-1	-1	-1	1	1	1	5	5
4103	3	4	0	1	-1	1	1	-1	1	-1	1	5	5
4104	4	1	1	1	1	1	1	1	1	1	1	5	5
4104	4	2	0	1	1	-1	-1	1	1	-1	1	5	5
4104	4	3	0	-1	-1	1	1	-1	-1	1	1	5	5
4104	4	4	0	-1	-1	-1	-1	-1	-1	-1	1	5	5
4201	1	1	0	-1	-1	1	-1	1	1	-1	1	4	14
4201	1	2	0	1	1	-1	1	-1	-1	1	1	4	14
4201	1	3	0	1	1	1	-1	-1	-1	-1	1	4	14
4201	1	4	1	-1	-1	-1	1	1	1	1	1	4	14
4202	2	1	1	-1	1	-1	1	-1	1	-1	1	4	14
4202	2	2	0	1	-1	-1	1	1	-1	-1	1	4	14
4202	2	3	0	-1	1	1	-1	-1	1	1	1	4	14
4202	2	4	0	1	-1	1	-1	1	-1	1	1	4	14
4203	3	1	0	-1	1	1	1	1	-1	-1	1	4	14
4203	3	2	0	-1	1	-1	-1	1	-1	1	1	4	14
4203	3	3	0	1	-1	-1	-1	-1	1	1	1	4	14
4203	3	4	1	1	-1	1	1	-1	1	-1	1	4	14
4204	4	1	0	1	1	1	1	1	1	1	1	4	14
4204	4	2	1	1	1	-1	-1	1	1	-1	1	4	14
4204	4	3	0	-1	-1	1	1	-1	-1	1	1	4	14
4204	4	4	0	-1	-1	-1	-1	-1	-1	-1	1	4	14
4301	1	1	0	-1	-1	1	-1	1	1	-1	1	2	8
4301	1	2	1	1	1	-1	1	-1	-1	1	1	2	8
4301	1	3	0	1	1	1	-1	-1	-1	-1	1	2	8
4301	1	4	0	-1	-1	-1	1	1	1	1	1	2	8
4302	2	1	0	-1	1	-1	1	-1	1	-1	1	2	8
4302	2	2	0	1	-1	-1	1	1	-1	-1	1	2	8
4302	2	3	0	-1	1	1	-1	-1	1	1	1	2	8
4302	2	4	1	1	-1	1	-1	1	-1	1	1	2	8
4303	3	1	1	-1	1	1	1	1	-1	-1	1	2	8
4303	3	2	0	-1	1	-1	-1	1	-1	1	1	2	8
4303	3	3	0	1	-1	-1	-1	-1	1	1	1	2	8
4303	3	4	0	1	-1	1	1	-1	1	-1	1	2	8
4304	4	1	1	1	1	1	1	1	1	1	1	2	8
4304	4	2	0	1	1	-1	-1	1	1	-1	1	2	8
4304	4	3	0	-1	-1	1	1	-1	-1	1	1	2	8
4304	4	4	0	-1	-1	-1	-1	-1	-1	-1	1	2	8
4401	1	1	0	-1	-1	1	-1	1	1	-1	1	5	13
4401	1	2	0	1	1	-1	1	-1	-1	1	1	5	13
4401	1	3	0	1	1	1	-1	-1	-1	-1	1	5	13
4401	1	4	1	-1	-1	-1	1	1	1	1	1	5	13
4402	2	1	0	-1	1	-1	1	-1	1	-1	1	5	13
4402	2	2	0	1	-1	-1	1	1	-1	-1	1	5	13
4402	2	3	0	-1	1	1	-1	-1	1	1	1	5	13
4402	2	4	1	1	-1	1	-1	1	-1	1	1	5	13
4403	3	1	0	-1	1	1	1	1	-1	-1	1	5	13
4403	3	2	1	-1	1	-1	-1	1	-1	1	1	5	13
4403	3	3	0	1	-1	-1	-1	-1	1	1	1	5	13
4403	3	4	0	1	-1	1	1	-1	1	-1	1	5	13
4404	4	1	1	1	1	1	1	1	1	1	1	5	13
4404	4	2	0	1	1	-1	-1	1	1	-1	1	5	13
4404	4	3	0	-1	-1	1	1	-1	-1	1	1	5	13
4404	4	4	0	-1	-1	-1	-1	-1	-1	-1	1	5	13
4501	1	1	0	-1	-1	1	-1	1	1	-1	1	1	6
4501	1	2	1	1	1	-1	1	-1	-1	1	1	1	6
4501	1	3	0	1	1	1	-1	-1	-1	-1	1	1	6
4501	1	4	0	-1	-1	-1	1	1	1	1	1	1	6
4502	2	1	0	-1	1	-1	1	-1	1	-1	1	1	6
4502	2	2	0	1	-1	-1	1	1	-1	-1	1	1	6
4502	2	3	0	-1	1	1	-1	-1	1	1	1	1	6
4502	2	4	1	1	-1	1	-1	1	-1	1	1	1	6
4503	3	1	1	-1	1	1	1	1	-1	-1	1	1	6
4503	3	2	0	-1	1	-1	-1	1	-1	1	1	1	6
4503	3	3	0	1	-1	-1	-1	-1	1	1	1	1	6
4503	3	4	0	1	-1	1	1	-1	1	-1	1	1	6
4504	4	1	1	1	1	1	1	1	1	1	1	1	6
4504	4	2	0	1	1	-1	-1	1	1	-1	1	1	6
4504	4	3	0	-1	-1	1	1	-1	-1	1	1	1	6
4504	4	4	0	-1	-1	-1	-1	-1	-1	-1	1	1	6
4601	1	1	0	-1	-1	1	-1	1	1	-1	1	5	12
4601	1	2	1	1	1	-1	1	-1	-1	1	1	5	12
4601	1	3	0	1	1	1	-1	-1	-1	-1	1	5	12
4601	1	4	0	-1	-1	-1	1	1	1	1	1	5	12
4602	2	1	0	-1	1	-1	1	-1	1	-1	1	5	12
4602	2	2	1	1	-1	-1	1	1	-1	-1	1	5	12
4602	2	3	0	-1	1	1	-1	-1	1	1	1	5	12
4602	2	4	0	1	-1	1	-1	1	-1	1	1	5	12
4603	3	1	0	-1	1	1	1	1	-1	-1	1	5	12
4603	3	2	1	-1	1	-1	-1	1	-1	1	1	5	12
4603	3	3	0	1	-1	-1	-1	-1	1	1	1	5	12
4603	3	4	0	1	-1	1	1	-1	1	-1	1	5	12
4604	4	1	1	1	1	1	1	1	1	1	1	5	12
4604	4	2	0	1	1	-1	-1	1	1	-1	1	5	12
4604	4	3	0	-1	-1	1	1	-1	-1	1	1	5	12
4604	4	4	0	-1	-1	-1	-1	-1	-1	-1	1	5	12
4701	1	1	0	-1	-1	1	-1	1	1	-1	3	1	13
4701	1	2	1	1	1	-1	1	-1	-1	1	3	1	13
4701	1	3	0	1	1	1	-1	-1	-1	-1	3	1	13
4701	1	4	0	-1	-1	-1	1	1	1	1	3	1	13
4702	2	1	0	-1	1	-1	1	-1	1	-1	3	1	13
4702	2	2	0	1	-1	-1	1	1	-1	-1	3	1	13
4702	2	3	1	-1	1	1	-1	-1	1	1	3	1	13
4702	2	4	0	1	-1	1	-1	1	-1	1	3	1	13
4703	3	1	0	-1	1	1	1	1	-1	-1	3	1	13
4703	3	2	0	-1	1	-1	-1	1	-1	1	3	1	13
4703	3	3	0	1	-1	-1	-1	-1	1	1	3	1	13
4703	3	4	1	1	-1	1	1	-1	1	-1	3	1	13
4704	4	1	0	1	1	1	1	1	1	1	3	1	13
4704	4	2	1	1	1	-1	-1	1	1	-1	3	1	13
4704	4	3	0	-1	-1	1	1	-1	-1	1	3	1	13
4704	4	4	0	-1	-1	-1	-1	-1	-1	-1	3	1	13
4801	1	1	0	-1	-1	1	-1	1	1	-1	3	4	12
4801	1	2	0	1	1	-1	1	-1	-1	1	3	4	12
4801	1	3	0	1	1	1	-1	-1	-1	-1	3	4	12
4801	1	4	1	-1	-1	-1	1	1	1	1	3	4	12
4802	2	1	0	-1	1	-1	1	-1	1	-1	3	4	12
4802	2	2	0	1	-1	-1	1	1	-1	-1	3	4	12
4802	2	3	0	-1	1	1	-1	-1	1	1	3	4	12
4802	2	4	1	1	-1	1	-1	1	-1	1	3	4	12
4803	3	1	1	-1	1	1	1	1	-1	-1	3	4	12
4803	3	2	0	-1	1	-1	-1	1	-1	1	3	4	12
4803	3	3	0	1	-1	-1	-1	-1	1	1	3	4	12
4803	3	4	0	1	-1	1	1	-1	1	-1	3	4	12
4804	4	1	1	1	1	1	1	1	1	1	3	4	12
4804	4	2	0	1	1	-1	-1	1	1	-1	3	4	12
4804	4	3	0	-1	-1	1	1	-1	-1	1	3	4	12
4804	4	4	0	-1	-1	-1	-1	-1	-1	-1	3	4	12
4901	1	1	0	-1	-1	1	-1	1	1	-1	3	4	9
4901	1	2	0	1	1	-1	1	-1	-1	1	3	4	9
4901	1	3	0	1	1	1	-1	-1	-1	-1	3	4	9
4901	1	4	1	-1	-1	-1	1	1	1	1	3	4	9
4902	2	1	0	-1	1	-1	1	-1	1	-1	3	4	9
4902	2	2	0	1	-1	-1	1	1	-1	-1	3	4	9
4902	2	3	0	-1	1	1	-1	-1	1	1	3	4	9
4902	2	4	1	1	-1	1	-1	1	-1	1	3	4	9
4903	3	1	0	-1	1	1	1	1	-1	-1	3	4	9
4903	3	2	1	-1	1	-1	-1	1	-1	1	3	4	9
4903	3	3	0	1	-1	-1	-1	-1	1	1	3	4	9
4903	3	4	0	1	-1	1	1	-1	1	-1	3	4	9
4904	4	1	1	1	1	1	1	1	1	1	3	4	9
4904	4	2	0	1	1	-1	-1	1	1	-1	3	4	9
4904	4	3	0	-1	-1	1	1	-1	-1	1	3	4	9
4904	4	4	0	-1	-1	-1	-1	-1	-1	-1	3	4	9
5001	1	1	0	-1	-1	1	-1	1	1	-1	3	1	15
5001	1	2	1	1	1	-1	1	-1	-1	1	3	1	15
5001	1	3	0	1	1	1	-1	-1	-1	-1	3	1	15
5001	1	4	0	-1	-1	-1	1	1	1	1	3	1	15
5002	2	1	0	-1	1	-1	1	-1	1	-1	3	1	15
5002	2	2	0	1	-1	-1	1	1	-1	-1	3	1	15
5002	2	3	0	-1	1	1	-1	-1	1	1	3	1	15
5002	2	4	1	1	-1	1	-1	1	-1	1	3	1	15
5003	3	1	0	-1	1	1	1	1	-1	-1	3	1	15
5003	3	2	0	-1	1	-1	-1	1	-1	1	3	1	15
5003	3	3	0	1	-1	-1	-1	-1	1	1	3	1	15
5003	3	4	1	1	-1	1	1	-1	1	-1	3	1	15
5004	4	1	1	1	1	1	1	1	1	1	3	1	15
5004	4	2	0	1	1	-1	-1	1	1	-1	3	1	15
5004	4	3	0	-1	-1	1	1	-1	-1	1	3	1	15
5004	4	4	0	-1	-1	-1	-1	-1	-1	-1	3	1	15
5101	1	1	0	-1	-1	1	-1	1	1	-1	3	1	8
5101	1	2	1	1	1	-1	1	-1	-1	1	3	1	8
5101	1	3	0	1	1	1	-1	-1	-1	-1	3	1	8
5101	1	4	0	-1	-1	-1	1	1	1	1	3	1	8
5102	2	1	0	-1	1	-1	1	-1	1	-1	3	1	8
5102	2	2	0	1	-1	-1	1	1	-1	-1	3	1	8
5102	2	3	1	-1	1	1	-1	-1	1	1	3	1	8
5102	2	4	0	1	-1	1	-1	1	-1	1	3	1	8
5103	3	1	1	-1	1	1	1	1	-1	-1	3	1	8
5103	3	2	0	-1	1	-1	-1	1	-1	1	3	1	8
5103	3	3	0	1	-1	-1	-1	-1	1	1	3	1	8
5103	3	4	0	1	-1	1	1	-1	1	-1	3	1	8
5104	4	1	1	1	1	1	1	1	1	1	3	1	8
5104	4	2	0	1	1	-1	-1	1	1	-1	3	1	8
5104	4	3	0	-1	-1	1	1	-1	-1	1	3	1	8
5104	4	4	0	-1	-1	-1	-1	-1	-1	-1	3	1	8
5201	1	1	0	-1	-1	1	-1	1	1	-1	3	1	5
5201	1	2	0	1	1	-1	1	-1	-1	1	3	1	5
5201	1	3	0	1	1	1	-1	-1	-1	-1	3	1	5
5201	1	4	1	-1	-1	-1	1	1	1	1	3	1	5
5202	2	1	0	-1	1	-1	1	-1	1	-1	3	1	5
5202	2	2	1	1	-1	-1	1	1	-1	-1	3	1	5
5202	2	3	0	-1	1	1	-1	-1	1	1	3	1	5
5202	2	4	0	1	-1	1	-1	1	-1	1	3	1	5
5203	3	1	1	-1	1	1	1	1	-1	-1	3	1	5
5203	3	2	0	-1	1	-1	-1	1	-1	1	3	1	5
5203	3	3	0	1	-1	-1	-1	-1	1	1	3	1	5
5203	3	4	0	1	-1	1	1	-1	1	-1	3	1	5
5204	4	1	1	1	1	1	1	1	1	1	3	1	5
5204	4	2	0	1	1	-1	-1	1	1	-1	3	1	5
5204	4	3	0	-1	-1	1	1	-1	-1	1	3	1	5
5204	4	4	0	-1	-1	-1	-1	-1	-1	-1	3	1	5
5301	1	1	0	-1	-1	1	-1	1	1	-1	3	2	11
5301	1	2	1	1	1	-1	1	-1	-1	1	3	2	11
5301	1	3	0	1	1	1	-1	-1	-1	-1	3	2	11
5301	1	4	0	-1	-1	-1	1	1	1	1	3	2	11
5302	2	1	0	-1	1	-1	1	-1	1	-1	3	2	11
5302	2	2	0	1	-1	-1	1	1	-1	-1	3	2	11
5302	2	3	0	-1	1	1	-1	-1	1	1	3	2	11
5302	2	4	1	1	-1	1	-1	1	-1	1	3	2	11
5303	3	1	0	-1	1	1	1	1	-1	-1	3	2	11
5303	3	2	0	-1	1	-1	-1	1	-1	1	3	2	11
5303	3	3	0	1	-1	-1	-1	-1	1	1	3	2	11
5303	3	4	1	1	-1	1	1	-1	1	-1	3	2	11
5304	4	1	1	1	1	1	1	1	1	1	3	2	11
5304	4	2	0	1	1	-1	-1	1	1	-1	3	2	11
5304	4	3	0	-1	-1	1	1	-1	-1	1	3	2	11
5304	4	4	0	-1	-1	-1	-1	-1	-1	-1	3	2	11
5401	1	1	0	-1	-1	1	-1	1	1	-1	3	4	7
5401	1	2	0	1	1	-1	1	-1	-1	1	3	4	7
5401	1	3	1	1	1	1	-1	-1	-1	-1	3	4	7
5401	1	4	0	-1	-1	-1	1	1	1	1	3	4	7
5402	2	1	0	-1	1	-1	1	-1	1	-1	3	4	7
5402	2	2	0	1	-1	-1	1	1	-1	-1	3	4	7
5402	2	3	0	-1	1	1	-1	-1	1	1	3	4	7
5402	2	4	1	1	-1	1	-1	1	-1	1	3	4	7
5403	3	1	0	-1	1	1	1	1	-1	-1	3	4	7
5403	3	2	0	-1	1	-1	-1	1	-1	1	3	4	7
5403	3	3	1	1	-1	-1	-1	-1	1	1	3	4	7
5403	3	4	0	1	-1	1	1	-1	1	-1	3	4	7
5404	4	1	1	1	1	1	1	1	1	1	3	4	7
5404	4	2	0	1	1	-1	-1	1	1	-1	3	4	7
5404	4	3	0	-1	-1	1	1	-1	-1	1	3	4	7
5404	4	4	0	-1	-1	-1	-1	-1	-1	-1	3	4	7
5501	1	1	0	-1	-1	1	-1	1	1	-1	3	5	13
5501	1	2	0	1	1	-1	1	-1	-1	1	3	5	13
5501	1	3	0	1	1	1	-1	-1	-1	-1	3	5	13
5501	1	4	1	-1	-1	-1	1	1	1	1	3	5	13
5502	2	1	0	-1	1	-1	1	-1	1	-1	3	5	13
5502	2	2	0	1	-1	-1	1	1	-1	-1	3	5	13
5502	2	3	0	-1	1	1	-1	-1	1	1	3	5	13
5502	2	4	1	1	-1	1	-1	1	-1	1	3	5	13
5503	3	1	0	-1	1	1	1	1	-1	-1	3	5	13
5503	3	2	0	-1	1	-1	-1	1	-1	1	3	5	13
5503	3	3	0	1	-1	-1	-1	-1	1	1	3	5	13
5503	3	4	1	1	-1	1	1	-1	1	-1	3	5	13
5504	4	1	1	1	1	1	1	1	1	1	3	5	13
5504	4	2	0	1	1	-1	-1	1	1	-1	3	5	13
5504	4	3	0	-1	-1	1	1	-1	-1	1	3	5	13
5504	4	4	0	-1	-1	-1	-1	-1	-1	-1	3	5	13
5601	1	1	0	-1	-1	1	-1	1	1	-1	2	1	4
5601	1	2	1	1	1	-1	1	-1	-1	1	2	1	4
5601	1	3	0	1	1	1	-1	-1	-1	-1	2	1	4
5601	1	4	0	-1	-1	-1	1	1	1	1	2	1	4
5602	2	1	0	-1	1	-1	1	-1	1	-1	2	1	4
5602	2	2	0	1	-1	-1	1	1	-1	-1	2	1	4
5602	2	3	0	-1	1	1	-1	-1	1	1	2	1	4
5602	2	4	1	1	-1	1	-1	1	-1	1	2	1	4
5603	3	1	0	-1	1	1	1	1	-1	-1	2	1	4
5603	3	2	1	-1	1	-1	-1	1	-1	1	2	1	4
5603	3	3	0	1	-1	-1	-1	-1	1	1	2	1	4
5603	3	4	0	1	-1	1	1	-1	1	-1	2	1	4
5604	4	1	0	1	1	1	1	1	1	1	2	1	4
5604	4	2	1	1	1	-1	-1	1	1	-1	2	1	4
5604	4	3	0	-1	-1	1	1	-1	-1	1	2	1	4
5604	4	4	0	-1	-1	-1	-1	-1	-1	-1	2	1	4
5701	1	1	0	-1	-1	1	-1	1	1	-1	2	3	14
5701	1	2	1	1	1	-1	1	-1	-1	1	2	3	14
5701	1	3	0	1	1	1	-1	-1	-1	-1	2	3	14
5701	1	4	0	-1	-1	-1	1	1	1	1	2	3	14
5702	2	1	0	-1	1	-1	1	-1	1	-1	2	3	14
5702	2	2	0	1	-1	-1	1	1	-1	-1	2	3	14
5702	2	3	0	-1	1	1	-1	-1	1	1	2	3	14
5702	2	4	1	1	-1	1	-1	1	-1	1	2	3	14
5703	3	1	1	-1	1	1	1	1	-1	-1	2	3	14
5703	3	2	0	-1	1	-1	-1	1	-1	1	2	3	14
5703	3	3	0	1	-1	-1	-1	-1	1	1	2	3	14
5703	3	4	0	1	-1	1	1	-1	1	-1	2	3	14
5704	4	1	1	1	1	1	1	1	1	1	2	3	14
5704	4	2	0	1	1	-1	-1	1	1	-1	2	3	14
5704	4	3	0	-1	-1	1	1	-1	-1	1	2	3	14
5704	4	4	0	-1	-1	-1	-1	-1	-1	-1	2	3	14
5801	1	1	0	-1	-1	1	-1	1	1	-1	2	4	10
5801	1	2	1	1	1	-1	1	-1	-1	1	2	4	10
5801	1	3	0	1	1	1	-1	-1	-1	-1	2	4	10
5801	1	4	0	-1	-1	-1	1	1	1	1	2	4	10
5802	2	1	0	-1	1	-1	1	-1	1	-1	2	4	10
5802	2	2	0	1	-1	-1	1	1	-1	-1	2	4	10
5802	2	3	1	-1	1	1	-1	-1	1	1	2	4	10
5802	2	4	0	1	-1	1	-1	1	-1	1	2	4	10
5803	3	1	1	-1	1	1	1	1	-1	-1	2	4	10
5803	3	2	0	-1	1	-1	-1	1	-1	1	2	4	10
5803	3	3	0	1	-1	-1	-1	-1	1	1	2	4	10
5803	3	4	0	1	-1	1	1	-1	1	-1	2	4	10
5804	4	1	1	1	1	1	1	1	1	1	2	4	10
5804	4	2	0	1	1	-1	-1	1	1	-1	2	4	10
5804	4	3	0	-1	-1	1	1	-1	-1	1	2	4	10
5804	4	4	0	-1	-1	-1	-1	-1	-1	-1	2	4	10
5901	1	1	0	-1	-1	1	-1	1	1	-1	2	2	5
5901	1	2	0	1	1	-1	1	-1	-1	1	2	2	5
5901	1	3	0	1	1	1	-1	-1	-1	-1	2	2	5
5901	1	4	1	-1	-1	-1	1	1	1	1	2	2	5
5902	2	1	1	-1	1	-1	1	-1	1	-1	2	2	5
5902	2	2	0	1	-1	-1	1	1	-1	-1	2	2	5
5902	2	3	0	-1	1	1	-1	-1	1	1	2	2	5
5902	2	4	0	1	-1	1	-1	1	-1	1	2	2	5
5903	3	1	0	-1	1	1	1	1	-1	-1	2	2	5
5903	3	2	0	-1	1	-1	-1	1	-1	1	2	2	5
5903	3	3	0	1	-1	-1	-1	-1	1	1	2	2	5
5903	3	4	1	1	-1	1	1	-1	1	-1	2	2	5
5904	4	1	1	1	1	1	1	1	1	1	2	2	5
5904	4	2	0	1	1	-1	-1	1	1	-1	2	2	5
5904	4	3	0	-1	-1	1	1	-1	-1	1	2	2	5
5904	4	4	0	-1	-1	-1	-1	-1	-1	-1	2	2	5
6001	1	1	0	-1	-1	1	-1	1	1	-1	3	4	9
6001	1	2	0	1	1	-1	1	-1	-1	1	3	4	9
6001	1	3	0	1	1	1	-1	-1	-1	-1	3	4	9
6001	1	4	1	-1	-1	-1	1	1	1	1	3	4	9
6002	2	1	0	-1	1	-1	1	-1	1	-1	3	4	9
6002	2	2	0	1	-1	-1	1	1	-1	-1	3	4	9
6002	2	3	0	-1	1	1	-1	-1	1	1	3	4	9
6002	2	4	1	1	-1	1	-1	1	-1	1	3	4	9
6003	3	1	1	-1	1	1	1	1	-1	-1	3	4	9
6003	3	2	0	-1	1	-1	-1	1	-1	1	3	4	9
6003	3	3	0	1	-1	-1	-1	-1	1	1	3	4	9
6003	3	4	0	1	-1	1	1	-1	1	-1	3	4	9
6004	4	1	1	1	1	1	1	1	1	1	3	4	9
6004	4	2	0	1	1	-1	-1	1	1	-1	3	4	9
6004	4	3	0	-1	-1	1	1	-1	-1	1	3	4	9
6004	4	4	0	-1	-1	-1	-1	-1	-1	-1	3	4	9
6101	1	1	0	-1	-1	1	-1	1	1	-1	3	2	7
6101	1	2	0	1	1	-1	1	-1	-1	1	3	2	7
6101	1	3	0	1	1	1	-1	-1	-1	-1	3	2	7
6101	1	4	1	-1	-1	-1	1	1	1	1	3	2	7
6102	2	1	0	-1	1	-1	1	-1	1	-1	3	2	7
6102	2	2	1	1	-1	-1	1	1	-1	-1	3	2	7
6102	2	3	0	-1	1	1	-1	-1	1	1	3	2	7
6102	2	4	0	1	-1	1	-1	1	-1	1	3	2	7
6103	3	1	0	-1	1	1	1	1	-1	-1	3	2	7
6103	3	2	1	-1	1	-1	-1	1	-1	1	3	2	7
6103	3	3	0	1	-1	-1	-1	-1	1	1	3	2	7
6103	3	4	0	1	-1	1	1	-1	1	-1	3	2	7
6104	4	1	1	1	1	1	1	1	1	1	3	2	7
6104	4	2	0	1	1	-1	-1	1	1	-1	3	2	7
6104	4	3	0	-1	-1	1	1	-1	-1	1	3	2	7
6104	4	4	0	-1	-1	-1	-1	-1	-1	-1	3	2	7
6201	1	1	0	-1	-1	1	-1	1	1	-1	3	1	8
6201	1	2	1	1	1	-1	1	-1	-1	1	3	1	8
6201	1	3	0	1	1	1	-1	-1	-1	-1	3	1	8
6201	1	4	0	-1	-1	-1	1	1	1	1	3	1	8
6202	2	1	0	-1	1	-1	1	-1	1	-1	3	1	8
6202	2	2	0	1	-1	-1	1	1	-1	-1	3	1	8
6202	2	3	0	-1	1	1	-1	-1	1	1	3	1	8
6202	2	4	1	1	-1	1	-1	1	-1	1	3	1	8
6203	3	1	0	-1	1	1	1	1	-1	-1	3	1	8
6203	3	2	0	-1	1	-1	-1	1	-1	1	3	1	8
6203	3	3	0	1	-1	-1	-1	-1	1	1	3	1	8
6203	3	4	1	1	-1	1	1	-1	1	-1	3	1	8
6204	4	1	0	1	1	1	1	1	1	1	3	1	8
6204	4	2	1	1	1	-1	-1	1	1	-1	3	1	8
6204	4	3	0	-1	-1	1	1	-1	-1	1	3	1	8
6204	4	4	0	-1	-1	-1	-1	-1	-1	-1	3	1	8
6301	1	1	0	-1	-1	1	-1	1	1	-1	3	4	8
6301	1	2	1	1	1	-1	1	-1	-1	1	3	4	8
6301	1	3	0	1	1	1	-1	-1	-1	-1	3	4	8
6301	1	4	0	-1	-1	-1	1	1	1	1	3	4	8
6302	2	1	0	-1	1	-1	1	-1	1	-1	3	4	8
6302	2	2	0	1	-1	-1	1	1	-1	-1	3	4	8
6302	2	3	0	-1	1	1	-1	-1	1	1	3	4	8
6302	2	4	1	1	-1	1	-1	1	-1	1	3	4	8
6303	3	1	1	-1	1	1	1	1	-1	-1	3	4	8
6303	3	2	0	-1	1	-1	-1	1	-1	1	3	4	8
6303	3	3	0	1	-1	-1	-1	-1	1	1	3	4	8
6303	3	4	0	1	-1	1	1	-1	1	-1	3	4	8
6304	4	1	1	1	1	1	1	1	1	1	3	4	8
6304	4	2	0	1	1	-1	-1	1	1	-1	3	4	8
6304	4	3	0	-1	-1	1	1	-1	-1	1	3	4	8
6304	4	4	0	-1	-1	-1	-1	-1	-1	-1	3	4	8
6401	1	1	0	-1	-1	1	-1	1	1	-1	3	2	12
6401	1	2	0	1	1	-1	1	-1	-1	1	3	2	12
6401	1	3	0	1	1	1	-1	-1	-1	-1	3	2	12
6401	1	4	1	-1	-1	-1	1	1	1	1	3	2	12
6402	2	1	1	-1	1	-1	1	-1	1	-1	3	2	12
6402	2	2	0	1	-1	-1	1	1	-1	-1	3	2	12
6402	2	3	0	-1	1	1	-1	-1	1	1	3	2	12
6402	2	4	0	1	-1	1	-1	1	-1	1	3	2	12
6403	3	1	0	-1	1	1	1	1	-1	-1	3	2	12
6403	3	2	0	-1	1	-1	-1	1	-1	1	3	2	12
6403	3	3	0	1	-1	-1	-1	-1	1	1	3	2	12
6403	3	4	1	1	-1	1	1	-1	1	-1	3	2	12
6404	4	1	1	1	1	1	1	1	1	1	3	2	12
6404	4	2	0	1	1	-1	-1	1	1	-1	3	2	12
6404	4	3	0	-1	-1	1	1	-1	-1	1	3	2	12
6404	4	4	0	-1	-1	-1	-1	-1	-1	-1	3	2	12
6501	1	1	0	-1	-1	1	-1	1	1	-1	3	1	9
6501	1	2	1	1	1	-1	1	-1	-1	1	3	1	9
6501	1	3	0	1	1	1	-1	-1	-1	-1	3	1	9
6501	1	4	0	-1	-1	-1	1	1	1	1	3	1	9
6502	2	1	0	-1	1	-1	1	-1	1	-1	3	1	9
6502	2	2	0	1	-1	-1	1	1	-1	-1	3	1	9
6502	2	3	0	-1	1	1	-1	-1	1	1	3	1	9
6502	2	4	1	1	-1	1	-1	1	-1	1	3	1	9
6503	3	1	0	-1	1	1	1	1	-1	-1	3	1	9
6503	3	2	0	-1	1	-1	-1	1	-1	1	3	1	9
6503	3	3	0	1	-1	-1	-1	-1	1	1	3	1	9
6503	3	4	1	1	-1	1	1	-1	1	-1	3	1	9
6504	4	1	1	1	1	1	1	1	1	1	3	1	9
6504	4	2	0	1	1	-1	-1	1	1	-1	3	1	9
6504	4	3	0	-1	-1	1	1	-1	-1	1	3	1	9
6504	4	4	0	-1	-1	-1	-1	-1	-1	-1	3	1	9
6601	1	1	0	-1	-1	1	-1	1	1	-1	3	2	12
6601	1	2	0	1	1	-1	1	-1	-1	1	3	2	12
6601	1	3	0	1	1	1	-1	-1	-1	-1	3	2	12
6601	1	4	1	-1	-1	-1	1	1	1	1	3	2	12
6602	2	1	0	-1	1	-1	1	-1	1	-1	3	2	12
6602	2	2	0	1	-1	-1	1	1	-1	-1	3	2	12
6602	2	3	1	-1	1	1	-1	-1	1	1	3	2	12
6602	2	4	0	1	-1	1	-1	1	-1	1	3	2	12
6603	3	1	1	-1	1	1	1	1	-1	-1	3	2	12
6603	3	2	0	-1	1	-1	-1	1	-1	1	3	2	12
6603	3	3	0	1	-1	-1	-1	-1	1	1	3	2	12
6603	3	4	0	1	-1	1	1	-1	1	-1	3	2	12
6604	4	1	1	1	1	1	1	1	1	1	3	2	12
6604	4	2	0	1	1	-1	-1	1	1	-1	3	2	12
6604	4	3	0	-1	-1	1	1	-1	-1	1	3	2	12
6604	4	4	0	-1	-1	-1	-1	-1	-1	-1	3	2	12
6701	1	1	0	-1	-1	1	-1	1	1	-1	3	1	11
6701	1	2	0	1	1	-1	1	-1	-1	1	3	1	11
6701	1	3	0	1	1	1	-1	-1	-1	-1	3	1	11
6701	1	4	1	-1	-1	-1	1	1	1	1	3	1	11
6702	2	1	0	-1	1	-1	1	-1	1	-1	3	1	11
6702	2	2	0	1	-1	-1	1	1	-1	-1	3	1	11
6702	2	3	1	-1	1	1	-1	-1	1	1	3	1	11
6702	2	4	0	1	-1	1	-1	1	-1	1	3	1	11
6703	3	1	1	-1	1	1	1	1	-1	-1	3	1	11
6703	3	2	0	-1	1	-1	-1	1	-1	1	3	1	11
6703	3	3	0	1	-1	-1	-1	-1	1	1	3	1	11
6703	3	4	0	1	-1	1	1	-1	1	-1	3	1	11
6704	4	1	0	1	1	1	1	1	1	1	3	1	11
6704	4	2	0	1	1	-1	-1	1	1	-1	3	1	11
6704	4	3	1	-1	-1	1	1	-1	-1	1	3	1	11
6704	4	4	0	-1	-1	-1	-1	-1	-1	-1	3	1	11
6801	1	1	0	-1	-1	1	-1	1	1	-1	3	1	11
6801	1	2	1	1	1	-1	1	-1	-1	1	3	1	11
6801	1	3	0	1	1	1	-1	-1	-1	-1	3	1	11
6801	1	4	0	-1	-1	-1	1	1	1	1	3	1	11
6802	2	1	0	-1	1	-1	1	-1	1	-1	3	1	11
6802	2	2	0	1	-1	-1	1	1	-1	-1	3	1	11
6802	2	3	0	-1	1	1	-1	-1	1	1	3	1	11
6802	2	4	1	1	-1	1	-1	1	-1	1	3	1	11
6803	3	1	0	-1	1	1	1	1	-1	-1	3	1	11
6803	3	2	0	-1	1	-1	-1	1	-1	1	3	1	11
6803	3	3	1	1	-1	-1	-1	-1	1	1	3	1	11
6803	3	4	0	1	-1	1	1	-1	1	-1	3	1	11
6804	4	1	1	1	1	1	1	1	1	1	3	1	11
6804	4	2	0	1	1	-1	-1	1	1	-1	3	1	11
6804	4	3	0	-1	-1	1	1	-1	-1	1	3	1	11
6804	4	4	0	-1	-1	-1	-1	-1	-1	-1	3	1	11
6901	1	1	0	-1	-1	1	-1	1	1	-1	3	1	9
6901	1	2	1	1	1	-1	1	-1	-1	1	3	1	9
6901	1	3	0	1	1	1	-1	-1	-1	-1	3	1	9
6901	1	4	0	-1	-1	-1	1	1	1	1	3	1	9
6902	2	1	0	-1	1	-1	1	-1	1	-1	3	1	9
6902	2	2	0	1	-1	-1	1	1	-1	-1	3	1	9
6902	2	3	1	-1	1	1	-1	-1	1	1	3	1	9
6902	2	4	0	1	-1	1	-1	1	-1	1	3	1	9
6903	3	1	1	-1	1	1	1	1	-1	-1	3	1	9
6903	3	2	0	-1	1	-1	-1	1	-1	1	3	1	9
6903	3	3	0	1	-1	-1	-1	-1	1	1	3	1	9
6903	3	4	0	1	-1	1	1	-1	1	-1	3	1	9
6904	4	1	1	1	1	1	1	1	1	1	3	1	9
6904	4	2	0	1	1	-1	-1	1	1	-1	3	1	9
6904	4	3	0	-1	-1	1	1	-1	-1	1	3	1	9
6904	4	4	0	-1	-1	-1	-1	-1	-1	-1	3	1	9
7001	1	1	1	-1	-1	1	-1	1	1	-1	3	3	10
7001	1	2	0	1	1	-1	1	-1	-1	1	3	3	10
7001	1	3	0	1	1	1	-1	-1	-1	-1	3	3	10
7001	1	4	0	-1	-1	-1	1	1	1	1	3	3	10
7002	2	1	0	-1	1	-1	1	-1	1	-1	3	3	10
7002	2	2	0	1	-1	-1	1	1	-1	-1	3	3	10
7002	2	3	0	-1	1	1	-1	-1	1	1	3	3	10
7002	2	4	1	1	-1	1	-1	1	-1	1	3	3	10
7003	3	1	1	-1	1	1	1	1	-1	-1	3	3	10
7003	3	2	0	-1	1	-1	-1	1	-1	1	3	3	10
7003	3	3	0	1	-1	-1	-1	-1	1	1	3	3	10
7003	3	4	0	1	-1	1	1	-1	1	-1	3	3	10
7004	4	1	1	1	1	1	1	1	1	1	3	3	10
7004	4	2	0	1	1	-1	-1	1	1	-1	3	3	10
7004	4	3	0	-1	-1	1	1	-1	-1	1	3	3	10
7004	4	4	0	-1	-1	-1	-1	-1	-1	-1	3	3	10
7101	1	1	0	-1	-1	1	-1	1	1	-1	3	2	9
7101	1	2	1	1	1	-1	1	-1	-1	1	3	2	9
7101	1	3	0	1	1	1	-1	-1	-1	-1	3	2	9
7101	1	4	0	-1	-1	-1	1	1	1	1	3	2	9
7102	2	1	0	-1	1	-1	1	-1	1	-1	3	2	9
7102	2	2	0	1	-1	-1	1	1	-1	-1	3	2	9
7102	2	3	1	-1	1	1	-1	-1	1	1	3	2	9
7102	2	4	0	1	-1	1	-1	1	-1	1	3	2	9
7103	3	1	0	-1	1	1	1	1	-1	-1	3	2	9
7103	3	2	0	-1	1	-1	-1	1	-1	1	3	2	9
7103	3	3	0	1	-1	-1	-1	-1	1	1	3	2	9
7103	3	4	1	1	-1	1	1	-1	1	-1	3	2	9
7104	4	1	1	1	1	1	1	1	1	1	3	2	9
7104	4	2	0	1	1	-1	-1	1	1	-1	3	2	9
7104	4	3	0	-1	-1	1	1	-1	-1	1	3	2	9
7104	4	4	0	-1	-1	-1	-1	-1	-1	-1	3	2	9
7201	1	1	0	-1	-1	1	-1	1	1	-1	3	2	15
7201	1	2	0	1	1	-1	1	-1	-1	1	3	2	15
7201	1	3	0	1	1	1	-1	-1	-1	-1	3	2	15
7201	1	4	1	-1	-1	-1	1	1	1	1	3	2	15
7202	2	1	0	-1	1	-1	1	-1	1	-1	3	2	15
7202	2	2	1	1	-1	-1	1	1	-1	-1	3	2	15
7202	2	3	0	-1	1	1	-1	-1	1	1	3	2	15
7202	2	4	0	1	-1	1	-1	1	-1	1	3	2	15
7203	3	1	0	-1	1	1	1	1	-1	-1	3	2	15
7203	3	2	1	-1	1	-1	-1	1	-1	1	3	2	15
7203	3	3	0	1	-1	-1	-1	-1	1	1	3	2	15
7203	3	4	0	1	-1	1	1	-1	1	-1	3	2	15
7204	4	1	1	1	1	1	1	1	1	1	3	2	15
7204	4	2	0	1	1	-1	-1	1	1	-1	3	2	15
7204	4	3	0	-1	-1	1	1	-1	-1	1	3	2	15
7204	4	4	0	-1	-1	-1	-1	-1	-1	-1	3	2	15
7301	1	1	0	-1	-1	1	-1	1	1	-1	3	2	8
7301	1	2	1	1	1	-1	1	-1	-1	1	3	2	8
7301	1	3	0	1	1	1	-1	-1	-1	-1	3	2	8
7301	1	4	0	-1	-1	-1	1	1	1	1	3	2	8
7302	2	1	0	-1	1	-1	1	-1	1	-1	3	2	8
7302	2	2	0	1	-1	-1	1	1	-1	-1	3	2	8
7302	2	3	0	-1	1	1	-1	-1	1	1	3	2	8
7302	2	4	1	1	-1	1	-1	1	-1	1	3	2	8
7303	3	1	0	-1	1	1	1	1	-1	-1	3	2	8
7303	3	2	0	-1	1	-1	-1	1	-1	1	3	2	8
7303	3	3	1	1	-1	-1	-1	-1	1	1	3	2	8
7303	3	4	0	1	-1	1	1	-1	1	-1	3	2	8
7304	4	1	1	1	1	1	1	1	1	1	3	2	8
7304	4	2	0	1	1	-1	-1	1	1	-1	3	2	8
7304	4	3	0	-1	-1	1	1	-1	-1	1	3	2	8
7304	4	4	0	-1	-1	-1	-1	-1	-1	-1	3	2	8
7401	1	1	0	-1	-1	1	-1	1	1	-1	3	2	10
7401	1	2	1	1	1	-1	1	-1	-1	1	3	2	10
7401	1	3	0	1	1	1	-1	-1	-1	-1	3	2	10
7401	1	4	0	-1	-1	-1	1	1	1	1	3	2	10
7402	2	1	0	-1	1	-1	1	-1	1	-1	3	2	10
7402	2	2	0	1	-1	-1	1	1	-1	-1	3	2	10
7402	2	3	0	-1	1	1	-1	-1	1	1	3	2	10
7402	2	4	1	1	-1	1	-1	1	-1	1	3	2	10
7403	3	1	0	-1	1	1	1	1	-1	-1	3	2	10
7403	3	2	0	-1	1	-1	-1	1	-1	1	3	2	10
7403	3	3	0	1	-1	-1	-1	-1	1	1	3	2	10
7403	3	4	1	1	-1	1	1	-1	1	-1	3	2	10
7404	4	1	1	1	1	1	1	1	1	1	3	2	10
7404	4	2	0	1	1	-1	-1	1	1	-1	3	2	10
7404	4	3	0	-1	-1	1	1	-1	-1	1	3	2	10
7404	4	4	0	-1	-1	-1	-1	-1	-1	-1	3	2	10
7501	1	1	0	-1	-1	1	-1	1	1	-1	3	5	8
7501	1	2	0	1	1	-1	1	-1	-1	1	3	5	8
7501	1	3	0	1	1	1	-1	-1	-1	-1	3	5	8
7501	1	4	1	-1	-1	-1	1	1	1	1	3	5	8
7502	2	1	0	-1	1	-1	1	-1	1	-1	3	5	8
7502	2	2	0	1	-1	-1	1	1	-1	-1	3	5	8
7502	2	3	0	-1	1	1	-1	-1	1	1	3	5	8
7502	2	4	1	1	-1	1	-1	1	-1	1	3	5	8
7503	3	1	1	-1	1	1	1	1	-1	-1	3	5	8
7503	3	2	0	-1	1	-1	-1	1	-1	1	3	5	8
7503	3	3	0	1	-1	-1	-1	-1	1	1	3	5	8
7503	3	4	0	1	-1	1	1	-1	1	-1	3	5	8
7504	4	1	1	1	1	1	1	1	1	1	3	5	8
7504	4	2	0	1	1	-1	-1	1	1	-1	3	5	8
7504	4	3	0	-1	-1	1	1	-1	-1	1	3	5	8
7504	4	4	0	-1	-1	-1	-1	-1	-1	-1	3	5	8
7601	1	1	0	-1	-1	1	-1	1	1	-1	3	1	8
7601	1	2	1	1	1	-1	1	-1	-1	1	3	1	8
7601	1	3	0	1	1	1	-1	-1	-1	-1	3	1	8
7601	1	4	0	-1	-1	-1	1	1	1	1	3	1	8
7602	2	1	0	-1	1	-1	1	-1	1	-1	3	1	8
7602	2	2	1	1	-1	-1	1	1	-1	-1	3	1	8
7602	2	3	0	-1	1	1	-1	-1	1	1	3	1	8
7602	2	4	0	1	-1	1	-1	1	-1	1	3	1	8
7603	3	1	0	-1	1	1	1	1	-1	-1	3	1	8
7603	3	2	0	-1	1	-1	-1	1	-1	1	3	1	8
7603	3	3	0	1	-1	-1	-1	-1	1	1	3	1	8
7603	3	4	1	1	-1	1	1	-1	1	-1	3	1	8
7604	4	1	0	1	1	1	1	1	1	1	3	1	8
7604	4	2	1	1	1	-1	-1	1	1	-1	3	1	8
7604	4	3	0	-1	-1	1	1	-1	-1	1	3	1	8
7604	4	4	0	-1	-1	-1	-1	-1	-1	-1	3	1	8
7701	1	1	0	-1	-1	1	-1	1	1	-1	3	4	9
7701	1	2	1	1	1	-1	1	-1	-1	1	3	4	9
7701	1	3	0	1	1	1	-1	-1	-1	-1	3	4	9
7701	1	4	0	-1	-1	-1	1	1	1	1	3	4	9
7702	2	1	0	-1	1	-1	1	-1	1	-1	3	4	9
7702	2	2	0	1	-1	-1	1	1	-1	-1	3	4	9
7702	2	3	0	-1	1	1	-1	-1	1	1	3	4	9
7702	2	4	1	1	-1	1	-1	1	-1	1	3	4	9
7703	3	1	1	-1	1	1	1	1	-1	-1	3	4	9
7703	3	2	0	-1	1	-1	-1	1	-1	1	3	4	9
7703	3	3	0	1	-1	-1	-1	-1	1	1	3	4	9
7703	3	4	0	1	-1	1	1	-1	1	-1	3	4	9
7704	4	1	1	1	1	1	1	1	1	1	3	4	9
7704	4	2	0	1	1	-1	-1	1	1	-1	3	4	9
7704	4	3	0	-1	-1	1	1	-1	-1	1	3	4	9
7704	4	4	0	-1	-1	-1	-1	-1	-1	-1	3	4	9
7801	1	1	0	-1	-1	1	-1	1	1	-1	2	2	5
7801	1	2	0	1	1	-1	1	-1	-1	1	2	2	5
7801	1	3	0	1	1	1	-1	-1	-1	-1	2	2	5
7801	1	4	1	-1	-1	-1	1	1	1	1	2	2	5
7802	2	1	0	-1	1	-1	1	-1	1	-1	2	2	5
7802	2	2	0	1	-1	-1	1	1	-1	-1	2	2	5
7802	2	3	1	-1	1	1	-1	-1	1	1	2	2	5
7802	2	4	0	1	-1	1	-1	1	-1	1	2	2	5
7803	3	1	0	-1	1	1	1	1	-1	-1	2	2	5
7803	3	2	0	-1	1	-1	-1	1	-1	1	2	2	5
7803	3	3	0	1	-1	-1	-1	-1	1	1	2	2	5
7803	3	4	1	1	-1	1	1	-1	1	-1	2	2	5
7804	4	1	1	1	1	1	1	1	1	1	2	2	5
7804	4	2	0	1	1	-1	-1	1	1	-1	2	2	5
7804	4	3	0	-1	-1	1	1	-1	-1	1	2	2	5
7804	4	4	0	-1	-1	-1	-1	-1	-1	-1	2	2	5
7901	1	1	0	-1	-1	1	-1	1	1	-1	2	3	3
7901	1	2	1	1	1	-1	1	-1	-1	1	2	3	3
7901	1	3	0	1	1	1	-1	-1	-1	-1	2	3	3
7901	1	4	0	-1	-1	-1	1	1	1	1	2	3	3
7902	2	1	0	-1	1	-1	1	-1	1	-1	2	3	3
7902	2	2	0	1	-1	-1	1	1	-1	-1	2	3	3
7902	2	3	0	-1	1	1	-1	-1	1	1	2	3	3
7902	2	4	1	1	-1	1	-1	1	-1	1	2	3	3
7903	3	1	0	-1	1	1	1	1	-1	-1	2	3	3
7903	3	2	1	-1	1	-1	-1	1	-1	1	2	3	3
7903	3	3	0	1	-1	-1	-1	-1	1	1	2	3	3
7903	3	4	0	1	-1	1	1	-1	1	-1	2	3	3
7904	4	1	1	1	1	1	1	1	1	1	2	3	3
7904	4	2	0	1	1	-1	-1	1	1	-1	2	3	3
7904	4	3	0	-1	-1	1	1	-1	-1	1	2	3	3
7904	4	4	0	-1	-1	-1	-1	-1	-1	-1	2	3	3
8001	1	1	0	-1	-1	1	-1	1	1	-1	2	3	2
8001	1	2	1	1	1	-1	1	-1	-1	1	2	3	2
8001	1	3	0	1	1	1	-1	-1	-1	-1	2	3	2
8001	1	4	0	-1	-1	-1	1	1	1	1	2	3	2
8002	2	1	0	-1	1	-1	1	-1	1	-1	2	3	2
8002	2	2	0	1	-1	-1	1	1	-1	-1	2	3	2
8002	2	3	1	-1	1	1	-1	-1	1	1	2	3	2
8002	2	4	0	1	-1	1	-1	1	-1	1	2	3	2
8003	3	1	1	-1	1	1	1	1	-1	-1	2	3	2
8003	3	2	0	-1	1	-1	-1	1	-1	1	2	3	2
8003	3	3	0	1	-1	-1	-1	-1	1	1	2	3	2
8003	3	4	0	1	-1	1	1	-1	1	-1	2	3	2
8004	4	1	1	1	1	1	1	1	1	1	2	3	2
8004	4	2	0	1	1	-1	-1	1	1	-1	2	3	2
8004	4	3	0	-1	-1	1	1	-1	-1	1	2	3	2
8004	4	4	0	-1	-1	-1	-1	-1	-1	-1	2	3	2
8101	1	1	1	-1	-1	1	-1	1	1	-1	2	1	9
8101	1	2	0	1	1	-1	1	-1	-1	1	2	1	9
8101	1	3	0	1	1	1	-1	-1	-1	-1	2	1	9
8101	1	4	0	-1	-1	-1	1	1	1	1	2	1	9
8102	2	1	0	-1	1	-1	1	-1	1	-1	2	1	9
8102	2	2	0	1	-1	-1	1	1	-1	-1	2	1	9
8102	2	3	1	-1	1	1	-1	-1	1	1	2	1	9
8102	2	4	0	1	-1	1	-1	1	-1	1	2	1	9
8103	3	1	0	-1	1	1	1	1	-1	-1	2	1	9
8103	3	2	0	-1	1	-1	-1	1	-1	1	2	1	9
8103	3	3	0	1	-1	-1	-1	-1	1	1	2	1	9
8103	3	4	1	1	-1	1	1	-1	1	-1	2	1	9
8104	4	1	1	1	1	1	1	1	1	1	2	1	9
8104	4	2	0	1	1	-1	-1	1	1	-1	2	1	9
8104	4	3	0	-1	-1	1	1	-1	-1	1	2	1	9
8104	4	4	0	-1	-1	-1	-1	-1	-1	-1	2	1	9
8201	1	1	0	-1	-1	1	-1	1	1	-1	2	4	3
8201	1	2	0	1	1	-1	1	-1	-1	1	2	4	3
8201	1	3	0	1	1	1	-1	-1	-1	-1	2	4	3
8201	1	4	1	-1	-1	-1	1	1	1	1	2	4	3
8202	2	1	0	-1	1	-1	1	-1	1	-1	2	4	3
8202	2	2	0	1	-1	-1	1	1	-1	-1	2	4	3
8202	2	3	1	-1	1	1	-1	-1	1	1	2	4	3
8202	2	4	0	1	-1	1	-1	1	-1	1	2	4	3
8203	3	1	1	-1	1	1	1	1	-1	-1	2	4	3
8203	3	2	0	-1	1	-1	-1	1	-1	1	2	4	3
8203	3	3	0	1	-1	-1	-1	-1	1	1	2	4	3
8203	3	4	0	1	-1	1	1	-1	1	-1	2	4	3
8204	4	1	0	1	1	1	1	1	1	1	2	4	3
8204	4	2	0	1	1	-1	-1	1	1	-1	2	4	3
8204	4	3	1	-1	-1	1	1	-1	-1	1	2	4	3
8204	4	4	0	-1	-1	-1	-1	-1	-1	-1	2	4	3
8301	1	1	0	-1	-1	1	-1	1	1	-1	2	4	3
8301	1	2	0	1	1	-1	1	-1	-1	1	2	4	3
8301	1	3	0	1	1	1	-1	-1	-1	-1	2	4	3
8301	1	4	1	-1	-1	-1	1	1	1	1	2	4	3
8302	2	1	0	-1	1	-1	1	-1	1	-1	2	4	3
8302	2	2	0	1	-1	-1	1	1	-1	-1	2	4	3
8302	2	3	0	-1	1	1	-1	-1	1	1	2	4	3
8302	2	4	1	1	-1	1	-1	1	-1	1	2	4	3
8303	3	1	1	-1	1	1	1	1	-1	-1	2	4	3
8303	3	2	0	-1	1	-1	-1	1	-1	1	2	4	3
8303	3	3	0	1	-1	-1	-1	-1	1	1	2	4	3
8303	3	4	0	1	-1	1	1	-1	1	-1	2	4	3
8304	4	1	1	1	1	1	1	1	1	1	2	4	3
8304	4	2	0	1	1	-1	-1	1	1	-1	2	4	3
8304	4	3	0	-1	-1	1	1	-1	-1	1	2	4	3
8304	4	4	0	-1	-1	-1	-1	-1	-1	-1	2	4	3
8401	1	1	0	-1	-1	1	-1	1	1	-1	2	3	3
8401	1	2	0	1	1	-1	1	-1	-1	1	2	3	3
8401	1	3	0	1	1	1	-1	-1	-1	-1	2	3	3
8401	1	4	1	-1	-1	-1	1	1	1	1	2	3	3
8402	2	1	0	-1	1	-1	1	-1	1	-1	2	3	3
8402	2	2	0	1	-1	-1	1	1	-1	-1	2	3	3
8402	2	3	0	-1	1	1	-1	-1	1	1	2	3	3
8402	2	4	1	1	-1	1	-1	1	-1	1	2	3	3
8403	3	1	0	-1	1	1	1	1	-1	-1	2	3	3
8403	3	2	0	-1	1	-1	-1	1	-1	1	2	3	3
8403	3	3	0	1	-1	-1	-1	-1	1	1	2	3	3
8403	3	4	1	1	-1	1	1	-1	1	-1	2	3	3
8404	4	1	1	1	1	1	1	1	1	1	2	3	3
8404	4	2	0	1	1	-1	-1	1	1	-1	2	3	3
8404	4	3	0	-1	-1	1	1	-1	-1	1	2	3	3
8404	4	4	0	-1	-1	-1	-1	-1	-1	-1	2	3	3
8501	1	1	0	-1	-1	1	-1	1	1	-1	2	4	2
8501	1	2	0	1	1	-1	1	-1	-1	1	2	4	2
8501	1	3	0	1	1	1	-1	-1	-1	-1	2	4	2
8501	1	4	1	-1	-1	-1	1	1	1	1	2	4	2
8502	2	1	0	-1	1	-1	1	-1	1	-1	2	4	2
8502	2	2	0	1	-1	-1	1	1	-1	-1	2	4	2
8502	2	3	1	-1	1	1	-1	-1	1	1	2	4	2
8502	2	4	0	1	-1	1	-1	1	-1	1	2	4	2
8503	3	1	1	-1	1	1	1	1	-1	-1	2	4	2
8503	3	2	0	-1	1	-1	-1	1	-1	1	2	4	2
8503	3	3	0	1	-1	-1	-1	-1	1	1	2	4	2
8503	3	4	0	1	-1	1	1	-1	1	-1	2	4	2
8504	4	1	1	1	1	1	1	1	1	1	2	4	2
8504	4	2	0	1	1	-1	-1	1	1	-1	2	4	2
8504	4	3	0	-1	-1	1	1	-1	-1	1	2	4	2
8504	4	4	0	-1	-1	-1	-1	-1	-1	-1	2	4	2
8601	1	1	0	-1	-1	1	-1	1	1	-1	2	2	2
8601	1	2	0	1	1	-1	1	-1	-1	1	2	2	2
8601	1	3	0	1	1	1	-1	-1	-1	-1	2	2	2
8601	1	4	1	-1	-1	-1	1	1	1	1	2	2	2
8602	2	1	0	-1	1	-1	1	-1	1	-1	2	2	2
8602	2	2	0	1	-1	-1	1	1	-1	-1	2	2	2
8602	2	3	0	-1	1	1	-1	-1	1	1	2	2	2
8602	2	4	1	1	-1	1	-1	1	-1	1	2	2	2
8603	3	1	0	-1	1	1	1	1	-1	-1	2	2	2
8603	3	2	0	-1	1	-1	-1	1	-1	1	2	2	2
8603	3	3	0	1	-1	-1	-1	-1	1	1	2	2	2
8603	3	4	1	1	-1	1	1	-1	1	-1	2	2	2
8604	4	1	0	1	1	1	1	1	1	1	2	2	2
8604	4	2	1	1	1	-1	-1	1	1	-1	2	2	2
8604	4	3	0	-1	-1	1	1	-1	-1	1	2	2	2
8604	4	4	0	-1	-1	-1	-1	-1	-1	-1	2	2	2
8701	1	1	0	-1	-1	1	-1	1	1	-1	2	1	3
8701	1	2	0	1	1	-1	1	-1	-1	1	2	1	3
8701	1	3	0	1	1	1	-1	-1	-1	-1	2	1	3
8701	1	4	1	-1	-1	-1	1	1	1	1	2	1	3
8702	2	1	0	-1	1	-1	1	-1	1	-1	2	1	3
8702	2	2	0	1	-1	-1	1	1	-1	-1	2	1	3
8702	2	3	0	-1	1	1	-1	-1	1	1	2	1	3
8702	2	4	1	1	-1	1	-1	1	-1	1	2	1	3
8703	3	1	1	-1	1	1	1	1	-1	-1	2	1	3
8703	3	2	0	-1	1	-1	-1	1	-1	1	2	1	3
8703	3	3	0	1	-1	-1	-1	-1	1	1	2	1	3
8703	3	4	0	1	-1	1	1	-1	1	-1	2	1	3
8704	4	1	0	1	1	1	1	1	1	1	2	1	3
8704	4	2	1	1	1	-1	-1	1	1	-1	2	1	3
8704	4	3	0	-1	-1	1	1	-1	-1	1	2	1	3
8704	4	4	0	-1	-1	-1	-1	-1	-1	-1	2	1	3
8801	1	1	0	-1	-1	1	-1	1	1	-1	2	2	13
8801	1	2	0	1	1	-1	1	-1	-1	1	2	2	13
8801	1	3	0	1	1	1	-1	-1	-1	-1	2	2	13
8801	1	4	1	-1	-1	-1	1	1	1	1	2	2	13
8802	2	1	0	-1	1	-1	1	-1	1	-1	2	2	13
8802	2	2	0	1	-1	-1	1	1	-1	-1	2	2	13
8802	2	3	0	-1	1	1	-1	-1	1	1	2	2	13
8802	2	4	1	1	-1	1	-1	1	-1	1	2	2	13
8803	3	1	0	-1	1	1	1	1	-1	-1	2	2	13
8803	3	2	1	-1	1	-1	-1	1	-1	1	2	2	13
8803	3	3	0	1	-1	-1	-1	-1	1	1	2	2	13
8803	3	4	0	1	-1	1	1	-1	1	-1	2	2	13
8804	4	1	1	1	1	1	1	1	1	1	2	2	13
8804	4	2	0	1	1	-1	-1	1	1	-1	2	2	13
8804	4	3	0	-1	-1	1	1	-1	-1	1	2	2	13
8804	4	4	0	-1	-1	-1	-1	-1	-1	-1	2	2	13
8901	1	1	0	-1	-1	1	-1	1	1	-1	2	4	7
8901	1	2	0	1	1	-1	1	-1	-1	1	2	4	7
8901	1	3	0	1	1	1	-1	-1	-1	-1	2	4	7
8901	1	4	1	-1	-1	-1	1	1	1	1	2	4	7
8902	2	1	0	-1	1	-1	1	-1	1	-1	2	4	7
8902	2	2	0	1	-1	-1	1	1	-1	-1	2	4	7
8902	2	3	1	-1	1	1	-1	-1	1	1	2	4	7
8902	2	4	0	1	-1	1	-1	1	-1	1	2	4	7
8903	3	1	1	-1	1	1	1	1	-1	-1	2	4	7
8903	3	2	0	-1	1	-1	-1	1	-1	1	2	4	7
8903	3	3	0	1	-1	-1	-1	-1	1	1	2	4	7
8903	3	4	0	1	-1	1	1	-1	1	-1	2	4	7
8904	4	1	1	1	1	1	1	1	1	1	2	4	7
8904	4	2	0	1	1	-1	-1	1	1	-1	2	4	7
8904	4	3	0	-1	-1	1	1	-1	-1	1	2	4	7
8904	4	4	0	-1	-1	-1	-1	-1	-1	-1	2	4	7
9001	1	1	0	-1	-1	1	-1	1	1	-1	2	5	10
9001	1	2	0	1	1	-1	1	-1	-1	1	2	5	10
9001	1	3	1	1	1	1	-1	-1	-1	-1	2	5	10
9001	1	4	0	-1	-1	-1	1	1	1	1	2	5	10
9002	2	1	0	-1	1	-1	1	-1	1	-1	2	5	10
9002	2	2	0	1	-1	-1	1	1	-1	-1	2	5	10
9002	2	3	0	-1	1	1	-1	-1	1	1	2	5	10
9002	2	4	1	1	-1	1	-1	1	-1	1	2	5	10
9003	3	1	1	-1	1	1	1	1	-1	-1	2	5	10
9003	3	2	0	-1	1	-1	-1	1	-1	1	2	5	10
9003	3	3	0	1	-1	-1	-1	-1	1	1	2	5	10
9003	3	4	0	1	-1	1	1	-1	1	-1	2	5	10
9004	4	1	1	1	1	1	1	1	1	1	2	5	10
9004	4	2	0	1	1	-1	-1	1	1	-1	2	5	10
9004	4	3	0	-1	-1	1	1	-1	-1	1	2	5	10
9004	4	4	0	-1	-1	-1	-1	-1	-1	-1	2	5	10
9101	1	1	0	-1	-1	1	-1	1	1	-1	2	2	2
9101	1	2	0	1	1	-1	1	-1	-1	1	2	2	2
9101	1	3	0	1	1	1	-1	-1	-1	-1	2	2	2
9101	1	4	1	-1	-1	-1	1	1	1	1	2	2	2
9102	2	1	0	-1	1	-1	1	-1	1	-1	2	2	2
9102	2	2	0	1	-1	-1	1	1	-1	-1	2	2	2
9102	2	3	1	-1	1	1	-1	-1	1	1	2	2	2
9102	2	4	0	1	-1	1	-1	1	-1	1	2	2	2
9103	3	1	1	-1	1	1	1	1	-1	-1	2	2	2
9103	3	2	0	-1	1	-1	-1	1	-1	1	2	2	2
9103	3	3	0	1	-1	-1	-1	-1	1	1	2	2	2
9103	3	4	0	1	-1	1	1	-1	1	-1	2	2	2
9104	4	1	1	1	1	1	1	1	1	1	2	2	2
9104	4	2	0	1	1	-1	-1	1	1	-1	2	2	2
9104	4	3	0	-1	-1	1	1	-1	-1	1	2	2	2
9104	4	4	0	-1	-1	-1	-1	-1	-1	-1	2	2	2
9201	1	1	0	-1	-1	1	-1	1	1	-1	2	4	6
9201	1	2	0	1	1	-1	1	-1	-1	1	2	4	6
9201	1	3	0	1	1	1	-1	-1	-1	-1	2	4	6
9201	1	4	1	-1	-1	-1	1	1	1	1	2	4	6
9202	2	1	0	-1	1	-1	1	-1	1	-1	2	4	6
9202	2	2	0	1	-1	-1	1	1	-1	-1	2	4	6
9202	2	3	0	-1	1	1	-1	-1	1	1	2	4	6
9202	2	4	1	1	-1	1	-1	1	-1	1	2	4	6
9203	3	1	0	-1	1	1	1	1	-1	-1	2	4	6
9203	3	2	0	-1	1	-1	-1	1	-1	1	2	4	6
9203	3	3	0	1	-1	-1	-1	-1	1	1	2	4	6
9203	3	4	1	1	-1	1	1	-1	1	-1	2	4	6
9204	4	1	1	1	1	1	1	1	1	1	2	4	6
9204	4	2	0	1	1	-1	-1	1	1	-1	2	4	6
9204	4	3	0	-1	-1	1	1	-1	-1	1	2	4	6
9204	4	4	0	-1	-1	-1	-1	-1	-1	-1	2	4	6
9301	1	1	0	-1	-1	1	-1	1	1	-1	2	2	5
9301	1	2	0	1	1	-1	1	-1	-1	1	2	2	5
9301	1	3	0	1	1	1	-1	-1	-1	-1	2	2	5
9301	1	4	1	-1	-1	-1	1	1	1	1	2	2	5
9302	2	1	0	-1	1	-1	1	-1	1	-1	2	2	5
9302	2	2	0	1	-1	-1	1	1	-1	-1	2	2	5
9302	2	3	0	-1	1	1	-1	-1	1	1	2	2	5
9302	2	4	1	1	-1	1	-1	1	-1	1	2	2	5
9303	3	1	0	-1	1	1	1	1	-1	-1	2	2	5
9303	3	2	1	-1	1	-1	-1	1	-1	1	2	2	5
9303	3	3	0	1	-1	-1	-1	-1	1	1	2	2	5
9303	3	4	0	1	-1	1	1	-1	1	-1	2	2	5
9304	4	1	1	1	1	1	1	1	1	1	2	2	5
9304	4	2	0	1	1	-1	-1	1	1	-1	2	2	5
9304	4	3	0	-1	-1	1	1	-1	-1	1	2	2	5
9304	4	4	0	-1	-1	-1	-1	-1	-1	-1	2	2	5
9401	1	1	0	-1	-1	1	-1	1	1	-1	2	2	8
9401	1	2	0	1	1	-1	1	-1	-1	1	2	2	8
9401	1	3	0	1	1	1	-1	-1	-1	-1	2	2	8
9401	1	4	1	-1	-1	-1	1	1	1	1	2	2	8
9402	2	1	0	-1	1	-1	1	-1	1	-1	2	2	8
9402	2	2	0	1	-1	-1	1	1	-1	-1	2	2	8
9402	2	3	1	-1	1	1	-1	-1	1	1	2	2	8
9402	2	4	0	1	-1	1	-1	1	-1	1	2	2	8
9403	3	1	0	-1	1	1	1	1	-1	-1	2	2	8
9403	3	2	1	-1	1	-1	-1	1	-1	1	2	2	8
9403	3	3	0	1	-1	-1	-1	-1	1	1	2	2	8
9403	3	4	0	1	-1	1	1	-1	1	-1	2	2	8
9404	4	1	1	1	1	1	1	1	1	1	2	2	8
9404	4	2	0	1	1	-1	-1	1	1	-1	2	2	8
9404	4	3	0	-1	-1	1	1	-1	-1	1	2	2	8
9404	4	4	0	-1	-1	-1	-1	-1	-1	-1	2	2	8
9501	1	1	0	-1	-1	1	-1	1	1	-1	2	2	4
9501	1	2	0	1	1	-1	1	-1	-1	1	2	2	4
9501	1	3	0	1	1	1	-1	-1	-1	-1	2	2	4
9501	1	4	1	-1	-1	-1	1	1	1	1	2	2	4
9502	2	1	0	-1	1	-1	1	-1	1	-1	2	2	4
9502	2	2	0	1	-1	-1	1	1	-1	-1	2	2	4
9502	2	3	1	-1	1	1	-1	-1	1	1	2	2	4
9502	2	4	0	1	-1	1	-1	1	-1	1	2	2	4
9503	3	1	0	-1	1	1	1	1	-1	-1	2	2	4
9503	3	2	0	-1	1	-1	-1	1	-1	1	2	2	4
9503	3	3	0	1	-1	-1	-1	-1	1	1	2	2	4
9503	3	4	1	1	-1	1	1	-1	1	-1	2	2	4
9504	4	1	1	1	1	1	1	1	1	1	2	2	4
9504	4	2	0	1	1	-1	-1	1	1	-1	2	2	4
9504	4	3	0	-1	-1	1	1	-1	-1	1	2	2	4
9504	4	4	0	-1	-1	-1	-1	-1	-1	-1	2	2	4
9601	1	1	0	-1	-1	1	-1	1	1	-1	2	2	6
9601	1	2	1	1	1	-1	1	-1	-1	1	2	2	6
9601	1	3	0	1	1	1	-1	-1	-1	-1	2	2	6
9601	1	4	0	-1	-1	-1	1	1	1	1	2	2	6
9602	2	1	0	-1	1	-1	1	-1	1	-1	2	2	6
9602	2	2	1	1	-1	-1	1	1	-1	-1	2	2	6
9602	2	3	0	-1	1	1	-1	-1	1	1	2	2	6
9602	2	4	0	1	-1	1	-1	1	-1	1	2	2	6
9603	3	1	1	-1	1	1	1	1	-1	-1	2	2	6
9603	3	2	0	-1	1	-1	-1	1	-1	1	2	2	6
9603	3	3	0	1	-1	-1	-1	-1	1	1	2	2	6
9603	3	4	0	1	-1	1	1	-1	1	-1	2	2	6
9604	4	1	1	1	1	1	1	1	1	1	2	2	6
9604	4	2	0	1	1	-1	-1	1	1	-1	2	2	6
9604	4	3	0	-1	-1	1	1	-1	-1	1	2	2	6
9604	4	4	0	-1	-1	-1	-1	-1	-1	-1	2	2	6
9701	1	1	0	-1	-1	1	-1	1	1	-1	2	1	8
9701	1	2	1	1	1	-1	1	-1	-1	1	2	1	8
9701	1	3	0	1	1	1	-1	-1	-1	-1	2	1	8
9701	1	4	0	-1	-1	-1	1	1	1	1	2	1	8
9702	2	1	0	-1	1	-1	1	-1	1	-1	2	1	8
9702	2	2	0	1	-1	-1	1	1	-1	-1	2	1	8
9702	2	3	1	-1	1	1	-1	-1	1	1	2	1	8
9702	2	4	0	1	-1	1	-1	1	-1	1	2	1	8
9703	3	1	0	-1	1	1	1	1	-1	-1	2	1	8
9703	3	2	0	-1	1	-1	-1	1	-1	1	2	1	8
9703	3	3	0	1	-1	-1	-1	-1	1	1	2	1	8
9703	3	4	1	1	-1	1	1	-1	1	-1	2	1	8
9704	4	1	1	1	1	1	1	1	1	1	2	1	8
9704	4	2	0	1	1	-1	-1	1	1	-1	2	1	8
9704	4	3	0	-1	-1	1	1	-1	-1	1	2	1	8
9704	4	4	0	-1	-1	-1	-1	-1	-1	-1	2	1	8
9801	1	1	0	-1	-1	1	-1	1	1	-1	2	1	8
9801	1	2	1	1	1	-1	1	-1	-1	1	2	1	8
9801	1	3	0	1	1	1	-1	-1	-1	-1	2	1	8
9801	1	4	0	-1	-1	-1	1	1	1	1	2	1	8
9802	2	1	0	-1	1	-1	1	-1	1	-1	2	1	8
9802	2	2	0	1	-1	-1	1	1	-1	-1	2	1	8
9802	2	3	0	-1	1	1	-1	-1	1	1	2	1	8
9802	2	4	1	1	-1	1	-1	1	-1	1	2	1	8
9803	3	1	1	-1	1	1	1	1	-1	-1	2	1	8
9803	3	2	0	-1	1	-1	-1	1	-1	1	2	1	8
9803	3	3	0	1	-1	-1	-1	-1	1	1	2	1	8
9803	3	4	0	1	-1	1	1	-1	1	-1	2	1	8
9804	4	1	1	1	1	1	1	1	1	1	2	1	8
9804	4	2	0	1	1	-1	-1	1	1	-1	2	1	8
9804	4	3	0	-1	-1	1	1	-1	-1	1	2	1	8
9804	4	4	0	-1	-1	-1	-1	-1	-1	-1	2	1	8
9901	1	1	0	-1	-1	1	-1	1	1	-1	2	2	2
9901	1	2	1	1	1	-1	1	-1	-1	1	2	2	2
9901	1	3	0	1	1	1	-1	-1	-1	-1	2	2	2
9901	1	4	0	-1	-1	-1	1	1	1	1	2	2	2
9902	2	1	0	-1	1	-1	1	-1	1	-1	2	2	2
9902	2	2	0	1	-1	-1	1	1	-1	-1	2	2	2
9902	2	3	0	-1	1	1	-1	-1	1	1	2	2	2
9902	2	4	1	1	-1	1	-1	1	-1	1	2	2	2
9903	3	1	1	-1	1	1	1	1	-1	-1	2	2	2
9903	3	2	0	-1	1	-1	-1	1	-1	1	2	2	2
9903	3	3	0	1	-1	-1	-1	-1	1	1	2	2	2
9903	3	4	0	1	-1	1	1	-1	1	-1	2	2	2
9904	4	1	1	1	1	1	1	1	1	1	2	2	2
9904	4	2	0	1	1	-1	-1	1	1	-1	2	2	2
9904	4	3	0	-1	-1	1	1	-1	-1	1	2	2	2
9904	4	4	0	-1	-1	-1	-1	-1	-1	-1	2	2	2
10001	1	1	0	-1	-1	1	-1	1	1	-1	1	2	17
10001	1	2	1	1	1	-1	1	-1	-1	1	1	2	17
10001	1	3	0	1	1	1	-1	-1	-1	-1	1	2	17
10001	1	4	0	-1	-1	-1	1	1	1	1	1	2	17
10002	2	1	0	-1	1	-1	1	-1	1	-1	1	2	17
10002	2	2	0	1	-1	-1	1	1	-1	-1	1	2	17
10002	2	3	0	-1	1	1	-1	-1	1	1	1	2	17
10002	2	4	1	1	-1	1	-1	1	-1	1	1	2	17
10003	3	1	1	-1	1	1	1	1	-1	-1	1	2	17
10003	3	2	0	-1	1	-1	-1	1	-1	1	1	2	17
10003	3	3	0	1	-1	-1	-1	-1	1	1	1	2	17
10003	3	4	0	1	-1	1	1	-1	1	-1	1	2	17
10004	4	1	1	1	1	1	1	1	1	1	1	2	17
10004	4	2	0	1	1	-1	-1	1	1	-1	1	2	17
10004	4	3	0	-1	-1	1	1	-1	-1	1	1	2	17
10004	4	4	0	-1	-1	-1	-1	-1	-1	-1	1	2	17
10102	2	1	0	-1	1	-1	1	-1	1	-1	1	1	7
10102	2	2	1	1	-1	-1	1	1	-1	-1	1	1	7
10102	2	3	0	-1	1	1	-1	-1	1	1	1	1	7
10102	2	4	0	1	-1	1	-1	1	-1	1	1	1	7
10103	3	1	1	-1	1	1	1	1	-1	-1	1	1	7
10103	3	2	0	-1	1	-1	-1	1	-1	1	1	1	7
10103	3	3	0	1	-1	-1	-1	-1	1	1	1	1	7
10103	3	4	0	1	-1	1	1	-1	1	-1	1	1	7
10104	4	1	1	1	1	1	1	1	1	1	1	1	7
10104	4	2	0	1	1	-1	-1	1	1	-1	1	1	7
10104	4	3	0	-1	-1	1	1	-1	-1	1	1	1	7
10104	4	4	0	-1	-1	-1	-1	-1	-1	-1	1	1	7
10201	1	1	1	-1	-1	1	-1	1	1	-1	1	4	7
10201	1	2	0	1	1	-1	1	-1	-1	1	1	4	7
10201	1	3	0	1	1	1	-1	-1	-1	-1	1	4	7
10201	1	4	0	-1	-1	-1	1	1	1	1	1	4	7
10202	2	1	0	-1	1	-1	1	-1	1	-1	1	4	7
10202	2	2	0	1	-1	-1	1	1	-1	-1	1	4	7
10202	2	3	0	-1	1	1	-1	-1	1	1	1	4	7
10202	2	4	1	1	-1	1	-1	1	-1	1	1	4	7
10203	3	1	1	-1	1	1	1	1	-1	-1	1	4	7
10203	3	2	0	-1	1	-1	-1	1	-1	1	1	4	7
10203	3	3	0	1	-1	-1	-1	-1	1	1	1	4	7
10203	3	4	0	1	-1	1	1	-1	1	-1	1	4	7
10204	4	1	1	1	1	1	1	1	1	1	1	4	7
10204	4	2	0	1	1	-1	-1	1	1	-1	1	4	7
10204	4	3	0	-1	-1	1	1	-1	-1	1	1	4	7
10204	4	4	0	-1	-1	-1	-1	-1	-1	-1	1	4	7
10301	1	1	0	-1	-1	1	-1	1	1	-1	1	2	9
10301	1	2	1	1	1	-1	1	-1	-1	1	1	2	9
10301	1	3	0	1	1	1	-1	-1	-1	-1	1	2	9
10301	1	4	0	-1	-1	-1	1	1	1	1	1	2	9
10302	2	1	0	-1	1	-1	1	-1	1	-1	1	2	9
10302	2	2	0	1	-1	-1	1	1	-1	-1	1	2	9
10302	2	3	0	-1	1	1	-1	-1	1	1	1	2	9
10302	2	4	1	1	-1	1	-1	1	-1	1	1	2	9
10303	3	1	0	-1	1	1	1	1	-1	-1	1	2	9
10303	3	2	1	-1	1	-1	-1	1	-1	1	1	2	9
10303	3	3	0	1	-1	-1	-1	-1	1	1	1	2	9
10303	3	4	0	1	-1	1	1	-1	1	-1	1	2	9
10304	4	1	1	1	1	1	1	1	1	1	1	2	9
10304	4	2	0	1	1	-1	-1	1	1	-1	1	2	9
10304	4	3	0	-1	-1	1	1	-1	-1	1	1	2	9
10304	4	4	0	-1	-1	-1	-1	-1	-1	-1	1	2	9
10401	1	1	0	-1	-1	1	-1	1	1	-1	1	4	16
10401	1	2	0	1	1	-1	1	-1	-1	1	1	4	16
10401	1	3	1	1	1	1	-1	-1	-1	-1	1	4	16
10401	1	4	0	-1	-1	-1	1	1	1	1	1	4	16
10402	2	1	0	-1	1	-1	1	-1	1	-1	1	4	16
10402	2	2	0	1	-1	-1	1	1	-1	-1	1	4	16
10402	2	3	0	-1	1	1	-1	-1	1	1	1	4	16
10402	2	4	1	1	-1	1	-1	1	-1	1	1	4	16
10403	3	1	0	-1	1	1	1	1	-1	-1	1	4	16
10403	3	2	0	-1	1	-1	-1	1	-1	1	1	4	16
10403	3	3	0	1	-1	-1	-1	-1	1	1	1	4	16
10403	3	4	1	1	-1	1	1	-1	1	-1	1	4	16
10404	4	1	1	1	1	1	1	1	1	1	1	4	16
10404	4	2	0	1	1	-1	-1	1	1	-1	1	4	16
10404	4	3	0	-1	-1	1	1	-1	-1	1	1	4	16
10404	4	4	0	-1	-1	-1	-1	-1	-1	-1	1	4	16
10501	1	1	0	-1	-1	1	-1	1	1	-1	1	2	8
10501	1	2	0	1	1	-1	1	-1	-1	1	1	2	8
10501	1	3	0	1	1	1	-1	-1	-1	-1	1	2	8
10501	1	4	1	-1	-1	-1	1	1	1	1	1	2	8
10502	2	1	1	-1	1	-1	1	-1	1	-1	1	2	8
10502	2	2	0	1	-1	-1	1	1	-1	-1	1	2	8
10502	2	3	0	-1	1	1	-1	-1	1	1	1	2	8
10502	2	4	0	1	-1	1	-1	1	-1	1	1	2	8
10503	3	1	1	-1	1	1	1	1	-1	-1	1	2	8
10503	3	2	0	-1	1	-1	-1	1	-1	1	1	2	8
10503	3	3	0	1	-1	-1	-1	-1	1	1	1	2	8
10503	3	4	0	1	-1	1	1	-1	1	-1	1	2	8
10504	4	1	0	1	1	1	1	1	1	1	1	2	8
10504	4	2	0	1	1	-1	-1	1	1	-1	1	2	8
10504	4	3	0	-1	-1	1	1	-1	-1	1	1	2	8
10504	4	4	1	-1	-1	-1	-1	-1	-1	-1	1	2	8
10601	1	1	0	-1	-1	1	-1	1	1	-1	1	2	6
10601	1	2	0	1	1	-1	1	-1	-1	1	1	2	6
10601	1	3	0	1	1	1	-1	-1	-1	-1	1	2	6
10601	1	4	1	-1	-1	-1	1	1	1	1	1	2	6
10602	2	1	0	-1	1	-1	1	-1	1	-1	1	2	6
10602	2	2	0	1	-1	-1	1	1	-1	-1	1	2	6
10602	2	3	0	-1	1	1	-1	-1	1	1	1	2	6
10602	2	4	1	1	-1	1	-1	1	-1	1	1	2	6
10603	3	1	1	-1	1	1	1	1	-1	-1	1	2	6
10603	3	2	0	-1	1	-1	-1	1	-1	1	1	2	6
10603	3	3	0	1	-1	-1	-1	-1	1	1	1	2	6
10603	3	4	0	1	-1	1	1	-1	1	-1	1	2	6
10604	4	1	0	1	1	1	1	1	1	1	1	2	6
10604	4	2	1	1	1	-1	-1	1	1	-1	1	2	6
10604	4	3	0	-1	-1	1	1	-1	-1	1	1	2	6
10604	4	4	0	-1	-1	-1	-1	-1	-1	-1	1	2	6
10701	1	1	0	-1	-1	1	-1	1	1	-1	1	4	8
10701	1	2	0	1	1	-1	1	-1	-1	1	1	4	8
10701	1	3	0	1	1	1	-1	-1	-1	-1	1	4	8
10701	1	4	1	-1	-1	-1	1	1	1	1	1	4	8
10702	2	1	0	-1	1	-1	1	-1	1	-1	1	4	8
10702	2	2	1	1	-1	-1	1	1	-1	-1	1	4	8
10702	2	3	0	-1	1	1	-1	-1	1	1	1	4	8
10702	2	4	0	1	-1	1	-1	1	-1	1	1	4	8
10703	3	1	0	-1	1	1	1	1	-1	-1	1	4	8
10703	3	2	1	-1	1	-1	-1	1	-1	1	1	4	8
10703	3	3	0	1	-1	-1	-1	-1	1	1	1	4	8
10703	3	4	0	1	-1	1	1	-1	1	-1	1	4	8
10704	4	1	1	1	1	1	1	1	1	1	1	4	8
10704	4	2	0	1	1	-1	-1	1	1	-1	1	4	8
10704	4	3	0	-1	-1	1	1	-1	-1	1	1	4	8
10704	4	4	0	-1	-1	-1	-1	-1	-1	-1	1	4	8
10801	1	1	0	-1	-1	1	-1	1	1	-1	1	4	16
10801	1	2	0	1	1	-1	1	-1	-1	1	1	4	16
10801	1	3	0	1	1	1	-1	-1	-1	-1	1	4	16
10801	1	4	1	-1	-1	-1	1	1	1	1	1	4	16
10802	2	1	0	-1	1	-1	1	-1	1	-1	1	4	16
10802	2	2	0	1	-1	-1	1	1	-1	-1	1	4	16
10802	2	3	1	-1	1	1	-1	-1	1	1	1	4	16
10802	2	4	0	1	-1	1	-1	1	-1	1	1	4	16
10803	3	1	1	-1	1	1	1	1	-1	-1	1	4	16
10803	3	2	0	-1	1	-1	-1	1	-1	1	1	4	16
10803	3	3	0	1	-1	-1	-1	-1	1	1	1	4	16
10803	3	4	0	1	-1	1	1	-1	1	-1	1	4	16
10804	4	1	1	1	1	1	1	1	1	1	1	4	16
10804	4	2	0	1	1	-1	-1	1	1	-1	1	4	16
10804	4	3	0	-1	-1	1	1	-1	-1	1	1	4	16
10804	4	4	0	-1	-1	-1	-1	-1	-1	-1	1	4	16
10901	1	1	0	-1	-1	1	-1	1	1	-1	1	5	7
10901	1	2	1	1	1	-1	1	-1	-1	1	1	5	7
10901	1	3	0	1	1	1	-1	-1	-1	-1	1	5	7
10901	1	4	0	-1	-1	-1	1	1	1	1	1	5	7
10902	2	1	0	-1	1	-1	1	-1	1	-1	1	5	7
10902	2	2	0	1	-1	-1	1	1	-1	-1	1	5	7
10902	2	3	0	-1	1	1	-1	-1	1	1	1	5	7
10902	2	4	1	1	-1	1	-1	1	-1	1	1	5	7
10903	3	1	0	-1	1	1	1	1	-1	-1	1	5	7
10903	3	2	0	-1	1	-1	-1	1	-1	1	1	5	7
10903	3	3	0	1	-1	-1	-1	-1	1	1	1	5	7
10903	3	4	1	1	-1	1	1	-1	1	-1	1	5	7
10904	4	1	1	1	1	1	1	1	1	1	1	5	7
10904	4	2	0	1	1	-1	-1	1	1	-1	1	5	7
10904	4	3	0	-1	-1	1	1	-1	-1	1	1	5	7
10904	4	4	0	-1	-1	-1	-1	-1	-1	-1	1	5	7
11001	1	1	0	-1	-1	1	-1	1	1	-1	1	4	15
11001	1	2	1	1	1	-1	1	-1	-1	1	1	4	15
11001	1	3	0	1	1	1	-1	-1	-1	-1	1	4	15
11001	1	4	0	-1	-1	-1	1	1	1	1	1	4	15
11002	2	1	0	-1	1	-1	1	-1	1	-1	1	4	15
11002	2	2	0	1	-1	-1	1	1	-1	-1	1	4	15
11002	2	3	0	-1	1	1	-1	-1	1	1	1	4	15
11002	2	4	1	1	-1	1	-1	1	-1	1	1	4	15
11003	3	1	0	-1	1	1	1	1	-1	-1	1	4	15
11003	3	2	1	-1	1	-1	-1	1	-1	1	1	4	15
11003	3	3	0	1	-1	-1	-1	-1	1	1	1	4	15
11003	3	4	0	1	-1	1	1	-1	1	-1	1	4	15
11004	4	1	1	1	1	1	1	1	1	1	1	4	15
11004	4	2	0	1	1	-1	-1	1	1	-1	1	4	15
11004	4	3	0	-1	-1	1	1	-1	-1	1	1	4	15
11004	4	4	0	-1	-1	-1	-1	-1	-1	-1	1	4	15
11101	1	1	0	-1	-1	1	-1	1	1	-1	1	4	4
11101	1	2	0	1	1	-1	1	-1	-1	1	1	4	4
11101	1	3	0	1	1	1	-1	-1	-1	-1	1	4	4
11101	1	4	1	-1	-1	-1	1	1	1	1	1	4	4
11102	2	1	0	-1	1	-1	1	-1	1	-1	1	4	4
11102	2	2	0	1	-1	-1	1	1	-1	-1	1	4	4
11102	2	3	0	-1	1	1	-1	-1	1	1	1	4	4
11102	2	4	1	1	-1	1	-1	1	-1	1	1	4	4
11103	3	1	0	-1	1	1	1	1	-1	-1	1	4	4
11103	3	2	1	-1	1	-1	-1	1	-1	1	1	4	4
11103	3	3	0	1	-1	-1	-1	-1	1	1	1	4	4
11103	3	4	0	1	-1	1	1	-1	1	-1	1	4	4
11104	4	1	1	1	1	1	1	1	1	1	1	4	4
11104	4	2	0	1	1	-1	-1	1	1	-1	1	4	4
11104	4	3	0	-1	-1	1	1	-1	-1	1	1	4	4
11104	4	4	0	-1	-1	-1	-1	-1	-1	-1	1	4	4
11201	1	1	0	-1	-1	1	-1	1	1	-1	1	4	15
11201	1	2	1	1	1	-1	1	-1	-1	1	1	4	15
11201	1	3	0	1	1	1	-1	-1	-1	-1	1	4	15
11201	1	4	0	-1	-1	-1	1	1	1	1	1	4	15
11202	2	1	0	-1	1	-1	1	-1	1	-1	1	4	15
11202	2	2	0	1	-1	-1	1	1	-1	-1	1	4	15
11202	2	3	0	-1	1	1	-1	-1	1	1	1	4	15
11202	2	4	1	1	-1	1	-1	1	-1	1	1	4	15
11203	3	1	0	-1	1	1	1	1	-1	-1	1	4	15
11203	3	2	0	-1	1	-1	-1	1	-1	1	1	4	15
11203	3	3	0	1	-1	-1	-1	-1	1	1	1	4	15
11203	3	4	1	1	-1	1	1	-1	1	-1	1	4	15
11204	4	1	1	1	1	1	1	1	1	1	1	4	15
11204	4	2	0	1	1	-1	-1	1	1	-1	1	4	15
11204	4	3	0	-1	-1	1	1	-1	-1	1	1	4	15
11204	4	4	0	-1	-1	-1	-1	-1	-1	-1	1	4	15
11301	1	1	0	-1	-1	1	-1	1	1	-1	1	4	16
11301	1	2	1	1	1	-1	1	-1	-1	1	1	4	16
11301	1	3	0	1	1	1	-1	-1	-1	-1	1	4	16
11301	1	4	0	-1	-1	-1	1	1	1	1	1	4	16
11302	2	1	0	-1	1	-1	1	-1	1	-1	1	4	16
11302	2	2	1	1	-1	-1	1	1	-1	-1	1	4	16
11302	2	3	0	-1	1	1	-1	-1	1	1	1	4	16
11302	2	4	0	1	-1	1	-1	1	-1	1	1	4	16
11303	3	1	1	-1	1	1	1	1	-1	-1	1	4	16
11303	3	2	0	-1	1	-1	-1	1	-1	1	1	4	16
11303	3	3	0	1	-1	-1	-1	-1	1	1	1	4	16
11303	3	4	0	1	-1	1	1	-1	1	-1	1	4	16
11304	4	1	1	1	1	1	1	1	1	1	1	4	16
11304	4	2	0	1	1	-1	-1	1	1	-1	1	4	16
11304	4	3	0	-1	-1	1	1	-1	-1	1	1	4	16
11304	4	4	0	-1	-1	-1	-1	-1	-1	-1	1	4	16
11401	1	1	1	-1	-1	1	-1	1	1	-1	1	4	27
11401	1	2	0	1	1	-1	1	-1	-1	1	1	4	27
11401	1	3	0	1	1	1	-1	-1	-1	-1	1	4	27
11401	1	4	0	-1	-1	-1	1	1	1	1	1	4	27
11402	2	1	0	-1	1	-1	1	-1	1	-1	1	4	27
11402	2	2	0	1	-1	-1	1	1	-1	-1	1	4	27
11402	2	3	0	-1	1	1	-1	-1	1	1	1	4	27
11402	2	4	1	1	-1	1	-1	1	-1	1	1	4	27
11403	3	1	1	-1	1	1	1	1	-1	-1	1	4	27
11403	3	2	0	-1	1	-1	-1	1	-1	1	1	4	27
11403	3	3	0	1	-1	-1	-1	-1	1	1	1	4	27
11403	3	4	0	1	-1	1	1	-1	1	-1	1	4	27
11404	4	1	1	1	1	1	1	1	1	1	1	4	27
11404	4	2	0	1	1	-1	-1	1	1	-1	1	4	27
11404	4	3	0	-1	-1	1	1	-1	-1	1	1	4	27
11404	4	4	0	-1	-1	-1	-1	-1	-1	-1	1	4	27
11501	1	1	0	-1	-1	1	-1	1	1	-1	1	4	17
11501	1	2	0	1	1	-1	1	-1	-1	1	1	4	17
11501	1	3	1	1	1	1	-1	-1	-1	-1	1	4	17
11501	1	4	0	-1	-1	-1	1	1	1	1	1	4	17
11502	2	1	0	-1	1	-1	1	-1	1	-1	1	4	17
11502	2	2	0	1	-1	-1	1	1	-1	-1	1	4	17
11502	2	3	0	-1	1	1	-1	-1	1	1	1	4	17
11502	2	4	1	1	-1	1	-1	1	-1	1	1	4	17
11503	3	1	1	-1	1	1	1	1	-1	-1	1	4	17
11503	3	2	0	-1	1	-1	-1	1	-1	1	1	4	17
11503	3	3	0	1	-1	-1	-1	-1	1	1	1	4	17
11503	3	4	0	1	-1	1	1	-1	1	-1	1	4	17
11504	4	1	1	1	1	1	1	1	1	1	1	4	17
11504	4	2	0	1	1	-1	-1	1	1	-1	1	4	17
11504	4	3	0	-1	-1	1	1	-1	-1	1	1	4	17
11504	4	4	0	-1	-1	-1	-1	-1	-1	-1	1	4	17
11601	1	1	0	-1	-1	1	-1	1	1	-1	1	6	10
11601	1	2	1	1	1	-1	1	-1	-1	1	1	6	10
11601	1	3	0	1	1	1	-1	-1	-1	-1	1	6	10
11601	1	4	0	-1	-1	-1	1	1	1	1	1	6	10
11602	2	1	0	-1	1	-1	1	-1	1	-1	1	6	10
11602	2	2	0	1	-1	-1	1	1	-1	-1	1	6	10
11602	2	3	0	-1	1	1	-1	-1	1	1	1	6	10
11602	2	4	1	1	-1	1	-1	1	-1	1	1	6	10
11603	3	1	0	-1	1	1	1	1	-1	-1	1	6	10
11603	3	2	0	-1	1	-1	-1	1	-1	1	1	6	10
11603	3	3	0	1	-1	-1	-1	-1	1	1	1	6	10
11603	3	4	1	1	-1	1	1	-1	1	-1	1	6	10
11604	4	1	1	1	1	1	1	1	1	1	1	6	10
11604	4	2	0	1	1	-1	-1	1	1	-1	1	6	10
11604	4	3	0	-1	-1	1	1	-1	-1	1	1	6	10
11604	4	4	0	-1	-1	-1	-1	-1	-1	-1	1	6	10
11701	1	1	0	-1	-1	1	-1	1	1	-1	1	3	16
11701	1	2	0	1	1	-1	1	-1	-1	1	1	3	16
11701	1	3	0	1	1	1	-1	-1	-1	-1	1	3	16
11701	1	4	1	-1	-1	-1	1	1	1	1	1	3	16
11702	2	1	0	-1	1	-1	1	-1	1	-1	1	3	16
11702	2	2	1	1	-1	-1	1	1	-1	-1	1	3	16
11702	2	3	0	-1	1	1	-1	-1	1	1	1	3	16
11702	2	4	0	1	-1	1	-1	1	-1	1	1	3	16
11703	3	1	0	-1	1	1	1	1	-1	-1	1	3	16
11703	3	2	1	-1	1	-1	-1	1	-1	1	1	3	16
11703	3	3	0	1	-1	-1	-1	-1	1	1	1	3	16
11703	3	4	0	1	-1	1	1	-1	1	-1	1	3	16
11704	4	1	0	1	1	1	1	1	1	1	1	3	16
11704	4	2	1	1	1	-1	-1	1	1	-1	1	3	16
11704	4	3	0	-1	-1	1	1	-1	-1	1	1	3	16
11704	4	4	0	-1	-1	-1	-1	-1	-1	-1	1	3	16
11801	1	1	0	-1	-1	1	-1	1	1	-1	1	4	25
11801	1	2	1	1	1	-1	1	-1	-1	1	1	4	25
11801	1	3	0	1	1	1	-1	-1	-1	-1	1	4	25
11801	1	4	0	-1	-1	-1	1	1	1	1	1	4	25
11802	2	1	0	-1	1	-1	1	-1	1	-1	1	4	25
11802	2	2	0	1	-1	-1	1	1	-1	-1	1	4	25
11802	2	3	0	-1	1	1	-1	-1	1	1	1	4	25
11802	2	4	1	1	-1	1	-1	1	-1	1	1	4	25
11803	3	1	0	-1	1	1	1	1	-1	-1	1	4	25
11803	3	2	0	-1	1	-1	-1	1	-1	1	1	4	25
11803	3	3	0	1	-1	-1	-1	-1	1	1	1	4	25
11803	3	4	1	1	-1	1	1	-1	1	-1	1	4	25
11804	4	1	1	1	1	1	1	1	1	1	1	4	25
11804	4	2	0	1	1	-1	-1	1	1	-1	1	4	25
11804	4	3	0	-1	-1	1	1	-1	-1	1	1	4	25
11804	4	4	0	-1	-1	-1	-1	-1	-1	-1	1	4	25
11901	1	1	0	-1	-1	1	-1	1	1	-1	1	4	12
11901	1	2	0	1	1	-1	1	-1	-1	1	1	4	12
11901	1	3	1	1	1	1	-1	-1	-1	-1	1	4	12
11901	1	4	0	-1	-1	-1	1	1	1	1	1	4	12
11902	2	1	0	-1	1	-1	1	-1	1	-1	1	4	12
11902	2	2	0	1	-1	-1	1	1	-1	-1	1	4	12
11902	2	3	0	-1	1	1	-1	-1	1	1	1	4	12
11902	2	4	1	1	-1	1	-1	1	-1	1	1	4	12
11903	3	1	0	-1	1	1	1	1	-1	-1	1	4	12
11903	3	2	1	-1	1	-1	-1	1	-1	1	1	4	12
11903	3	3	0	1	-1	-1	-1	-1	1	1	1	4	12
11903	3	4	0	1	-1	1	1	-1	1	-1	1	4	12
11904	4	1	1	1	1	1	1	1	1	1	1	4	12
11904	4	2	0	1	1	-1	-1	1	1	-1	1	4	12
11904	4	3	0	-1	-1	1	1	-1	-1	1	1	4	12
11904	4	4	0	-1	-1	-1	-1	-1	-1	-1	1	4	12
12001	1	1	0	-1	-1	1	-1	1	1	-1	1	6	8
12001	1	2	1	1	1	-1	1	-1	-1	1	1	6	8
12001	1	3	0	1	1	1	-1	-1	-1	-1	1	6	8
12001	1	4	0	-1	-1	-1	1	1	1	1	1	6	8
12002	2	1	0	-1	1	-1	1	-1	1	-1	1	6	8
12002	2	2	0	1	-1	-1	1	1	-1	-1	1	6	8
12002	2	3	0	-1	1	1	-1	-1	1	1	1	6	8
12002	2	4	1	1	-1	1	-1	1	-1	1	1	6	8
12003	3	1	0	-1	1	1	1	1	-1	-1	1	6	8
12003	3	2	0	-1	1	-1	-1	1	-1	1	1	6	8
12003	3	3	0	1	-1	-1	-1	-1	1	1	1	6	8
12003	3	4	1	1	-1	1	1	-1	1	-1	1	6	8
12004	4	1	1	1	1	1	1	1	1	1	1	6	8
12004	4	2	0	1	1	-1	-1	1	1	-1	1	6	8
12004	4	3	0	-1	-1	1	1	-1	-1	1	1	6	8
12004	4	4	0	-1	-1	-1	-1	-1	-1	-1	1	6	8
12101	1	1	0	-1	-1	1	-1	1	1	-1	1	4	4
12101	1	2	1	1	1	-1	1	-1	-1	1	1	4	4
12101	1	3	0	1	1	1	-1	-1	-1	-1	1	4	4
12101	1	4	0	-1	-1	-1	1	1	1	1	1	4	4
12102	2	1	0	-1	1	-1	1	-1	1	-1	1	4	4
12102	2	2	1	1	-1	-1	1	1	-1	-1	1	4	4
12102	2	3	0	-1	1	1	-1	-1	1	1	1	4	4
12102	2	4	0	1	-1	1	-1	1	-1	1	1	4	4
12103	3	1	0	-1	1	1	1	1	-1	-1	1	4	4
12103	3	2	0	-1	1	-1	-1	1	-1	1	1	4	4
12103	3	3	0	1	-1	-1	-1	-1	1	1	1	4	4
12103	3	4	1	1	-1	1	1	-1	1	-1	1	4	4
12104	4	1	1	1	1	1	1	1	1	1	1	4	4
12104	4	2	0	1	1	-1	-1	1	1	-1	1	4	4
12104	4	3	0	-1	-1	1	1	-1	-1	1	1	4	4
12104	4	4	0	-1	-1	-1	-1	-1	-1	-1	1	4	4
12201	1	1	0	-1	-1	1	-1	1	1	-1	1	2	11
12201	1	2	1	1	1	-1	1	-1	-1	1	1	2	11
12201	1	3	0	1	1	1	-1	-1	-1	-1	1	2	11
12201	1	4	0	-1	-1	-1	1	1	1	1	1	2	11
12202	2	1	0	-1	1	-1	1	-1	1	-1	1	2	11
12202	2	2	0	1	-1	-1	1	1	-1	-1	1	2	11
12202	2	3	0	-1	1	1	-1	-1	1	1	1	2	11
12202	2	4	1	1	-1	1	-1	1	-1	1	1	2	11
12203	3	1	0	-1	1	1	1	1	-1	-1	1	2	11
12203	3	2	0	-1	1	-1	-1	1	-1	1	1	2	11
12203	3	3	0	1	-1	-1	-1	-1	1	1	1	2	11
12203	3	4	1	1	-1	1	1	-1	1	-1	1	2	11
12204	4	1	1	1	1	1	1	1	1	1	1	2	11
12204	4	2	0	1	1	-1	-1	1	1	-1	1	2	11
12204	4	3	0	-1	-1	1	1	-1	-1	1	1	2	11
12204	4	4	0	-1	-1	-1	-1	-1	-1	-1	1	2	11
12301	1	1	0	-1	-1	1	-1	1	1	-1	1	3	12
12301	1	2	1	1	1	-1	1	-1	-1	1	1	3	12
12301	1	3	0	1	1	1	-1	-1	-1	-1	1	3	12
12301	1	4	0	-1	-1	-1	1	1	1	1	1	3	12
12302	2	1	0	-1	1	-1	1	-1	1	-1	1	3	12
12302	2	2	0	1	-1	-1	1	1	-1	-1	1	3	12
12302	2	3	0	-1	1	1	-1	-1	1	1	1	3	12
12302	2	4	1	1	-1	1	-1	1	-1	1	1	3	12
12303	3	1	0	-1	1	1	1	1	-1	-1	1	3	12
12303	3	2	0	-1	1	-1	-1	1	-1	1	1	3	12
12303	3	3	0	1	-1	-1	-1	-1	1	1	1	3	12
12303	3	4	1	1	-1	1	1	-1	1	-1	1	3	12
12304	4	1	1	1	1	1	1	1	1	1	1	3	12
12304	4	2	0	1	1	-1	-1	1	1	-1	1	3	12
12304	4	3	0	-1	-1	1	1	-1	-1	1	1	3	12
12304	4	4	0	-1	-1	-1	-1	-1	-1	-1	1	3	12
12401	1	1	0	-1	-1	1	-1	1	1	-1	1	1	11
12401	1	2	1	1	1	-1	1	-1	-1	1	1	1	11
12401	1	3	0	1	1	1	-1	-1	-1	-1	1	1	11
12401	1	4	0	-1	-1	-1	1	1	1	1	1	1	11
12402	2	1	1	-1	1	-1	1	-1	1	-1	1	1	11
12402	2	2	0	1	-1	-1	1	1	-1	-1	1	1	11
12402	2	3	0	-1	1	1	-1	-1	1	1	1	1	11
12402	2	4	0	1	-1	1	-1	1	-1	1	1	1	11
12403	3	1	0	-1	1	1	1	1	-1	-1	1	1	11
12403	3	2	0	-1	1	-1	-1	1	-1	1	1	1	11
12403	3	3	0	1	-1	-1	-1	-1	1	1	1	1	11
12403	3	4	1	1	-1	1	1	-1	1	-1	1	1	11
12404	4	1	1	1	1	1	1	1	1	1	1	1	11
12404	4	2	0	1	1	-1	-1	1	1	-1	1	1	11
12404	4	3	0	-1	-1	1	1	-1	-1	1	1	1	11
12404	4	4	0	-1	-1	-1	-1	-1	-1	-1	1	1	11
12501	1	1	0	-1	-1	1	-1	1	1	-1	1	1	11
12501	1	2	1	1	1	-1	1	-1	-1	1	1	1	11
12501	1	3	0	1	1	1	-1	-1	-1	-1	1	1	11
12501	1	4	0	-1	-1	-1	1	1	1	1	1	1	11
12502	2	1	0	-1	1	-1	1	-1	1	-1	1	1	11
12502	2	2	0	1	-1	-1	1	1	-1	-1	1	1	11
12502	2	3	0	-1	1	1	-1	-1	1	1	1	1	11
12502	2	4	1	1	-1	1	-1	1	-1	1	1	1	11
12503	3	1	1	-1	1	1	1	1	-1	-1	1	1	11
12503	3	2	0	-1	1	-1	-1	1	-1	1	1	1	11
12503	3	3	0	1	-1	-1	-1	-1	1	1	1	1	11
12503	3	4	0	1	-1	1	1	-1	1	-1	1	1	11
12504	4	1	1	1	1	1	1	1	1	1	1	1	11
12504	4	2	0	1	1	-1	-1	1	1	-1	1	1	11
12504	4	3	0	-1	-1	1	1	-1	-1	1	1	1	11
12504	4	4	0	-1	-1	-1	-1	-1	-1	-1	1	1	11
12601	1	1	0	-1	-1	1	-1	1	1	-1	1	4	9
12601	1	2	1	1	1	-1	1	-1	-1	1	1	4	9
12601	1	3	0	1	1	1	-1	-1	-1	-1	1	4	9
[truncated: 3,897 more rows]

## Sheet: notes
Ram preference data
variables	explanations
ID	Id of the respondents
block	block is a group containing the four alternatives
alt	alternatives
choice	the decision by the respondent( if a particular alt is chosen =1, otherwise =0)
size	body size of breeding ram with two levels( large =1, small =-1)
color	coat color of breeding ram with two levels( predominantly brown =1, predominantly white =-1)
growth	growth rate of breeding ram with two levels( rapid =1, slow =-1)
tail	tail type of breeding ram with two levels ( good =1, bad =-1)
ear	ear size of breeding ram with two levels( large =1, small =-1)
horn	horn status of breeding ram with two levels( horned =1, polled =-1)
districts	study districts (1 = Estie, 2=Farta, 3=Lay Gayient)
education	educational status of the respondents (1=illiterate, 2=read and write, 3= religious, 4=primary school, 5=secondary school, 6=post-secondary school)
flock	sheep flock size of individual farmers
Ewe preference data
Variables	Explanations
ID	Id of the respondents
block	block is a group containing the four alternatives
alt	alternatives
choice	the decision by the respondent( if a particular alt is chosen =1, otherwise =0)
size	body size of breeding ewe with two levels( large =1, small =-1)
color	coat color of breeding ewe with two levels( predominantly brown =1, predominantly white =-1)
growth	growth rate of breeding ewe with two levels( rapid =1, slow =-1)
lambing	lambing intervals for breeding ewe with two levels(fast =1, long =-1)
mothering	mothering ability of breeding ewe with two levels(good =1, bad=-1)
litter	litter size of breeding ewe with two levels(twin =1, single = -1)
tail	tail type of breeding ewe with two levels(good =1, bad=-1)
districts	study districts (1 = Estie, 2=Farta, 3=Lay Gayient)
education	educational status of the respondents (1=illiterate, 2=read and write, 3= religious, 4=primary school, 5=secondary school, 6=post-secondary school)
flock	sheep flock size of individual farmers
