# Supplementary material for: Breeding practices and trait preferences of smallholder farmers for indigenous sheep in the northwest highlands of Ethiopia: Inputs to design a breeding program
Source: PLoS One. 2020 May 12;15(5):e0233040. doi: 10.1371/journal.pone.0233040 (PMC7217445; doi:10.1371/journal.pone.0233040)
Supplement: S3 File — R script for ram and ewe choice preferences are available separately but contained in the same file. (TXT) [file pone.0233040.s003.txt]

###### ram preference data analysis
### to import ram data, save the "ram preference data" from S2_file.xlsx as ram_preference.csv
library(mlogit)
ram<-read.csv("~ /ram_preference.csv", header = TRUE)
ram$ID<-as.numeric(as.factor(ram$ID))
ram$alt<-as.factor(ram$alt)
ram$block<-as.factor(ram$block)
ram$choice<-as.logical(ram$choice)
ram$district<-as.factor(ram$district)
ram$education<-as.factor(ram$education)
ram$flock<-as.factor(ram$flock)
###import the file "ram_preference.csv"
ramdata<-mlogit.data(ram, varying:4-13, shape="long", choice="choice", id.var ="ID", alt.var = "alt")
### perform conditional logit analysis
clogit.model1<-mlogit(choice ~ size + color + growth + tail + ear + horn |1, data = ramdata, reflevel = "1")
summary(clogit.model1)
###check for the assumption of IIA using Hausman-McFadden test by removing one of the alternatives (alt)
clogit.model2<-mlogit(choice ~ size + color + growth + tail + ear + horn |1, data = ramdata, reflevel = "1", alt.subset = c("1", "2", "3"))
hmftest(clogit.model1, clogit.model2)
clogit.model3<-mlogit(choice ~ size + color + growth + tail + ear + horn |1, data = ramdata, reflevel = "1", alt.subset = c("1", "2", "4"))
hmftest(clogit.model1, clogit.model3)
#compute the likelihood function containing intercept only
clogit.model4<-mlogit(choice ~ 0|1, data = ramdata, reflevel = "1")
summary(clogit.model4)
### at least removal of one of the alt violates the IIA assumption of multinomial logit model, thus alternative specific conditional logit model cannot be used
### the G-MNL model (Fiebig et al. 2010) can relax the IIA assumption 
### alternative specific constant (asc) for alt used as fixed parameters and not scaled
### body size and tail type were used as random parameters
library(gmnl)
ramdata$asc1<-as.numeric(ramdata$alt ==1)
ramdata$asc2<-as.numeric(ramdata$alt ==2)
ramdata$asc3<-as.numeric(ramdata$alt ==3)
ramdata$asc4<-as.numeric(ramdata$alt ==4)
ram.gmnl <- gmnl(choice ~ size + color + growth + tail + ear + horn + asc2 + asc3+ asc4|0, reflevel ="1",
                data = ramdata,
                model = "gmnl",
                R = 1200,
                notscale = c(0, 0, 0, 0, 1, 1, 1, 0, 0),
              init.gamma = 0,
                
                ranp = c( size = "n", tail = "n"))
summary(ram.gmnl)
### compute model fit parameters and odds ratio as follow

AIC(ram.gmnl)
BIC(ram.gmnl)
exp(cbind("odd ratio" = coef(ram.gmnl), confint.default(ram.gmnl, level = 0.95)))
exp(coef(ram.gmnl))
logl_intercept_only<- -1864.1
logl_fullmodel<- -1493.1
McFadden_R2<- 1-(logl_fullmodel/logl_intercept_only)
summary(McFadden_R2)

####################################################################################################################################################################
###### ewe preference data analysis
### to import ewe preference data, save the " ewe preference data" from S2_file.xlsx as ewe_preference.csv
library(mlogit)
ewe<-read.csv("~ /ewe_preference.csv", header = TRUE)
ewe$ID<-as.numeric(as.factor(ewe$ID))
ewe$alt<-as.factor(ewe$alt)
ewe$block<-as.factor(ewe$block)
ewe$choice<-as.logical(ewe$choice)
ewe$district<-as.factor(ewe$district)
ewe$education<-as.factor(ewe$education)
ewe$flock_size<-as.factor(ewe$flock)
ewedata<-mlogit.data(ewe, varying:4-14, shape="long", choice="choice", id.var ="ID", alt.var = "alt")
clogit.model1<-mlogit(choice ~ size + color + growth + lambing + mothering + litter + tail|1|0, data = ewedata, reflevel = "1")
clogit.model2<-mlogit(choice ~ size + color + growth + lambing + mothering + litter + tail|1|0, data = ewedata, reflevel = "2")
clogit.model3<-mlogit(choice ~ size + color + growth + lambing + mothering + litter + tail|1|0, data = ewedata, reflevel = "3")
clogit.model4<-mlogit(choice ~ size + color + growth + lambing + mothering + litter + tail|1|0, data = ewedata, reflevel = "4")
summary(clogit.model1)
### Hausman-McFadden test
clogit.model5<-mlogit(choice ~ size + color + growth + lambing + mothering + litter + tail|1 |0, data = ewedata, reflevel = "1", alt.subset = c("1", "2", "3"))
clogit.model6<-mlogit(choice ~ size + color + growth + lambing + mothering + litter + tail|1 |0, data = ewedata, reflevel = "1", alt.subset = c("1", "3", "4"))
clogit.model7<-mlogit(choice ~ size + color + growth + lambing + mothering + litter + tail|1 |0, data = ewedata, reflevel = "2", alt.subset = c("1", "2", "3"))
clogit.model8<-mlogit(choice ~ size + color + growth + lambing + mothering + litter + tail|1 |0, data = ewedata, reflevel = "2", alt.subset = c("1", "2", "4"))
clogit.model9<-mlogit(choice ~ size + color + growth + lambing + mothering + litter + tail|1 |0, data = ewedata, reflevel = "3", alt.subset = c("2", "3", "4"))
clogit.model10<-mlogit(choice ~ size + color + growth + lambing + mothering + litter + tail|1 |0, data = ewedata, reflevel = "3", alt.subset = c("1", "2", "3"))
clogit.model11<-mlogit(choice ~ size + color + growth + lambing + mothering + litter + tail|1 |0, data = ewedata, reflevel = "4", alt.subset = c("1", "2", "4"))
clogit.model12<-mlogit(choice ~ size + color + growth + lambing + mothering + litter + tail|1 |0, data = ewedata, reflevel = "4", alt.subset = c("1", "3", "4"))

### the IIA assumption couldn't be checked becuase of computational singularity when one of the alt is removed. we opted to use G-MNL that doesn't depend on IIA
### compute likelihood functtion in a model containing intercept only 
clogit.model20<-mlogit(choice ~ 0|1, data = ewedata, reflevel = "1")
summary(clogit.model20)

library(gmnl)
ewedata$asc2<-as.numeric(ewedata$alt ==2)
ewedata$asc3<-as.numeric(ewedata$alt ==3)
ewedata$asc4<-as.numeric(ewedata$alt ==4)
ewedata$asc1<-as.numeric(ewedata$alt ==1)
ewe.gmnl <- gmnl(choice ~ size + color + growth + lambing + mothering + twining + tail + asc2 + asc3 + asc4| 0, data = ewedata, reflevel = "1", 
                model = "gmnl",
                R = 50,
                notscale = c(0, 0, 0, 0, 1, 1, 1, 0, 0, 0),
                init.gamma = 0,
                ranp = c(size = "n", growth= "n", lambing = "n"))
summary(ewe.gmnl)
### model fit parameters
exp(cbind("odd ratio" = coef(ewe.gmnl), confint.default(ewe.gmnl, level = 0.95)))
AIC(ewe.gmnl)
BIC(ewe.gmnl)
exp(coef(ewe.gmnl))
logl_intercept_only<- -1894.4
logl_fullmodel<- -1376.3
McFadden_R2<- 1-(logl_fullmodel/logl_intercept_only)
summary(McFadden_R2)
###########################################################################################################################################################################################
